# Supplementary material for: (3 + 2)-Cycloaddition of bicyclobutanes and thioketones: access to 2-thiabicyclo[2.1.1]hexanes without the use of catalysts or light
Source: Chem Sci. 2025 Apr 2;16(19):8588–93. doi: 10.1039/d5sc00125k (PMC12046421; doi:10.1039/d5sc00125k)
Supplement: SC-016-D5SC00125K-s002 [file SC-016-D5SC00125K-s002.cif]

# Supplementary Information (SI) for Chemical Science.
# This journal is © The Royal Society of Chemistry 2025

####################################################################### 
# 
# This file contains crystal structure data downloaded from the 
# Cambridge Structural Database (CSD) hosted by the Cambridge 
# Crystallographic Data Centre (CCDC).
# 
# Full information about CCDC data access policies and citation 
# guidelines are available at http://www.ccdc.cam.ac.uk/access/V1 
# 
# Audit and citation data items may have been added by the CCDC. 
# Please retain this information to preserve the provenance of 
# this file and to allow appropriate attribution of the data. 
# 
#######################################################################

data_Werz_dk316XT_a
_database_code_depnum_ccdc_archive 'CCDC 2389046'
loop_
_audit_author_name
_audit_author_address
'Burkhard Butschke'
;Albert Ludwigs Universitaet Freiburg
Germany
;
_audit_update_record             
;
2024-10-07 deposited with the CCDC.	2025-04-02 downloaded from the CCDC.
;
_audit_creation_method           
;FinalCif V143 by Daniel Kratzert, Freiburg 2024, 
https://dkratzert.de/finalcif.html
;
_shelx_SHELXL_version_number     2019/3
_chemical_name_systematic        ?
_chemical_name_common            ?
_chemical_formula_sum            'C30 H22 O2 S'
_chemical_formula_moiety         'C30 H22 O2 S'
_chemical_formula_weight         446.53
_chemical_melting_point          ?
_space_group_crystal_system      monoclinic
_space_group_IT_number           14
_space_group_name_H-M_alt        'P 21/n'
_space_group_name_Hall           '-P 2yn'
_shelx_space_group_comment       
;
The symmetry employed for this shelxl refinement is uniquely defined
by the following loop, which should always be used as a source of
symmetry information in preference to the above space-group names.
They are only intended as comments.
;

loop_
_space_group_symop_operation_xyz
'x, y, z'
'-x+1/2, y+1/2, -z+1/2'
'-x, -y, -z'
'x-1/2, -y-1/2, z-1/2'

_cell_length_a                   9.9735(15)
_cell_length_b                   6.9462(16)
_cell_length_c                   31.359(7)
_cell_angle_alpha                90
_cell_angle_beta                 97.373(7)
_cell_angle_gamma                90
_cell_volume                     2154.5(8)
_cell_formula_units_Z            4
_cell_measurement_temperature    100(2)
_cell_measurement_reflns_used    9987
_cell_measurement_theta_min      2.2395
_cell_measurement_theta_max      30.282
_exptl_crystal_description       block
_exptl_crystal_colour            colourless
_exptl_crystal_recrystallization_method 
'Crystals were obtained at room temperature by slow solvent evaporation from asolution of the compound dissolved in dichloromethane.'
_exptl_crystal_density_meas      ?
_exptl_crystal_density_method    ?
_exptl_crystal_density_diffrn    1.377
_exptl_crystal_F_000             936
_exptl_crystal_size_max          0.244
_exptl_crystal_size_mid          0.074
_exptl_crystal_size_min          0.061
_exptl_absorpt_coefficient_mu    0.177
_exptl_absorpt_correction_type   multi-scan
_exptl_absorpt_correction_T_min  0.7182
_exptl_absorpt_correction_T_max  0.7461
_exptl_absorpt_process_details   
;SADABS-2016/2 - Bruker AXS area detector scaling and absorption correction: 
Krause, L., Herbst-Irmer, R., Sheldrick G.M. & Stalke D., J. Appl. Cryst. 48 
(2015) 3-10
;
_exptl_absorpt_special_details   ?
_shelx_estimated_absorpt_T_min   0.958
_shelx_estimated_absorpt_T_max   0.989
_exptl_transmission_factor_min   ?
_exptl_transmission_factor_max   ?
_exptl_special_details           ?
_diffrn_ambient_temperature      100(2)
_diffrn_ambient_environment      N~2~
_diffrn_radiation_type           MoK\a
_diffrn_radiation_wavelength     0.71073
_diffrn_radiation_monochromator  'mirror optics'
_olex2_diffrn_ambient_temperature_device 'Oxford Cryostream 800'
_diffrn_measurement_ambient_temperature_device_make ?
_diffrn_radiation_probe          x-ray
_diffrn_source                   'microfocus sealed X-ray tube'
_diffrn_source_type              'Incoatec I\ms'
_diffrn_source_voltage           50.0
_diffrn_source_current           1.4
_diffrn_detector                 CPAD
_diffrn_detector_type            'Bruker PHOTON III'
_diffrn_detector_area_resol_mean 7.41
_diffrn_measurement_device       'three-circle diffractometer'
_diffrn_measurement_device_type  'Bruker D8 VENTURE dual wavelength Mo/Cu'
_diffrn_measurement_method       '\w and \f scans'
_diffrn_measurement_specimen_support 'MiTeGen micromount'
_diffrn_reflns_number            172409
_diffrn_reflns_av_unetI/netI     0.0177
_diffrn_reflns_av_R_equivalents  0.0623
_diffrn_reflns_theta_min         1.310
_diffrn_reflns_theta_max         30.557
_diffrn_reflns_theta_full        25.242
_diffrn_reflns_limit_h_min       -14
_diffrn_reflns_limit_h_max       14
_diffrn_reflns_limit_k_min       -9
_diffrn_reflns_limit_k_max       9
_diffrn_reflns_limit_l_min       -44
_diffrn_reflns_limit_l_max       44
_diffrn_measured_fraction_theta_max 0.999
_diffrn_measured_fraction_theta_full 0.999
_diffrn_reflns_Laue_measured_fraction_max 0.999
_diffrn_reflns_Laue_measured_fraction_full 0.999
_diffrn_reflns_point_group_measured_fraction_max 0.999
_diffrn_reflns_point_group_measured_fraction_full 0.999
_reflns_number_total             6590
_reflns_number_gt                5697
_reflns_threshold_expression     'I > 2\s(I)'
_reflns_Friedel_coverage         0.000
_reflns_Friedel_fraction_max     .
_reflns_Friedel_fraction_full    .
_reflns_special_details          
;
 Reflections were merged by SHELXL according to the crystal
 class for the calculation of statistics and refinement.
 
 _reflns_Friedel_fraction is defined as the number of unique
 Friedel pairs measured divided by the number that would be
 possible theoretically, ignoring centric projections and
 systematic absences.
;
_computing_data_collection       
'Bruker BIS 8.5.0.27 Release/2023-03-20 and APEX5 2023.9-4'
_computing_cell_refinement       'SAINT V8.41'
_computing_data_reduction        'SAINT V8.41'
_computing_structure_solution    'SHELXT 2018/2 (Sheldrick, 2018)'
_computing_structure_refinement  'SHELXL-2019/2 (Sheldrick, 2019)'
_computing_molecular_graphics    ?
_computing_publication_material  ?
_refine_special_details          ?
_refine_ls_structure_factor_coef Fsqd
_refine_ls_matrix_type           full
_refine_ls_weighting_scheme      calc
_refine_ls_weighting_details     
'w=1/[\s^2^(Fo^2^)+(0.0417P)^2^+1.3929P] where P=(Fo^2^+2Fc^2^)/3'
_atom_sites_solution_primary     direct
_atom_sites_solution_secondary   ?
_atom_sites_solution_hydrogens   geom
_refine_ls_hydrogen_treatment    constr
_refine_ls_number_reflns         6590
_refine_ls_number_parameters     298
_refine_ls_number_restraints     0
_refine_ls_R_factor_all          0.0455
_refine_ls_R_factor_gt           0.0370
_refine_ls_wR_factor_ref         0.0972
_refine_ls_wR_factor_gt          0.0908
_refine_ls_goodness_of_fit_ref   1.038
_refine_ls_restrained_S_all      1.038
_refine_ls_shift/su_max          0.002
_refine_ls_shift/su_mean         0.000
_refine_diff_density_max         0.443
_refine_diff_density_min         -0.251
_refine_diff_density_rms         0.055
_refine_ls_extinction_method     none
_refine_ls_extinction_coef       .

loop_
_atom_type_symbol
_atom_type_description
_atom_type_scat_dispersion_real
_atom_type_scat_dispersion_imag
_atom_type_scat_source
C C 0.0033 0.0016 'International Tables Vol C Tables 4.2.6.8 and 6.1.1.4'
H H 0.0000 0.0000 'International Tables Vol C Tables 4.2.6.8 and 6.1.1.4'
O O 0.0106 0.0060 'International Tables Vol C Tables 4.2.6.8 and 6.1.1.4'
S S 0.1246 0.1234 'International Tables Vol C Tables 4.2.6.8 and 6.1.1.4'

_geom_special_details            
;
 All esds (except the esd in the dihedral angle between two l.s. planes)
 are estimated using the full covariance matrix.  The cell esds are taken
 into account individually in the estimation of esds in distances, angles
 and torsion angles; correlations between esds in cell parameters are only
 used when they are defined by crystal symmetry.  An approximate (isotropic)
 treatment of cell esds is used for estimating esds involving l.s. planes.
;

loop_
_atom_site_label
_atom_site_type_symbol
_atom_site_fract_x
_atom_site_fract_y
_atom_site_fract_z
_atom_site_U_iso_or_equiv
_atom_site_adp_type
_atom_site_occupancy
_atom_site_site_symmetry_order
_atom_site_calc_flag
_atom_site_refinement_flags_posn
_atom_site_refinement_flags_adp
_atom_site_refinement_flags_occupancy
_atom_site_disorder_assembly
_atom_site_disorder_group
S1 S 0.73883(3) 0.12890(4) 0.43213(2) 0.01392(7) Uani 1 1 d . . . . .
O1 O 0.53365(9) 0.27833(13) 0.29282(3) 0.01790(17) Uani 1 1 d . . . . .
O2 O 0.45553(8) -0.15424(12) 0.32151(3) 0.01550(16) Uani 1 1 d . . . . .
C1 C 0.69819(11) 0.38512(15) 0.41996(3) 0.01260(19) Uani 1 1 d . . . . .
C2 C 0.70380(11) 0.39350(16) 0.37104(3) 0.01346(19) Uani 1 1 d . . . . .
H2A H 0.781269 0.324534 0.361310 0.016 Uiso 1 1 calc R U . . .
H2B H 0.692656 0.523930 0.358354 0.016 Uiso 1 1 calc R U . . .
C3 C 0.57105(10) 0.27368(15) 0.36847(3) 0.01165(18) Uani 1 1 d . . . . .
C4 C 0.61738(10) 0.06376(15) 0.38439(3) 0.01171(18) Uani 1 1 d . . . . .
C5 C 0.54231(10) 0.38331(15) 0.40957(3) 0.01263(19) Uani 1 1 d . . . . .
H5A H 0.500590 0.511781 0.404170 0.015 Uiso 1 1 calc R U . . .
H5B H 0.495096 0.306524 0.429685 0.015 Uiso 1 1 calc R U . . .
C6 C 0.77039(11) 0.52063(16) 0.45195(3) 0.01369(19) Uani 1 1 d . . . . .
C7 C 0.89059(12) 0.60922(17) 0.44458(4) 0.0178(2) Uani 1 1 d . . . . .
H7 H 0.926546 0.586407 0.418412 0.021 Uiso 1 1 calc R U . . .
C8 C 0.95821(12) 0.73105(17) 0.47540(4) 0.0194(2) Uani 1 1 d . . . . .
H8 H 1.040426 0.790328 0.470215 0.023 Uiso 1 1 calc R U . . .
C9 C 0.90638(12) 0.76645(17) 0.51361(4) 0.0193(2) Uani 1 1 d . . . . .
H9 H 0.953209 0.848685 0.534699 0.023 Uiso 1 1 calc R U . . .
C10 C 0.78531(13) 0.68064(19) 0.52083(4) 0.0210(2) Uani 1 1 d . . . . .
H10 H 0.748749 0.705541 0.546804 0.025 Uiso 1 1 calc R U . . .
C11 C 0.71767(12) 0.55862(18) 0.49018(4) 0.0185(2) Uani 1 1 d . . . . .
H11 H 0.634948 0.500686 0.495304 0.022 Uiso 1 1 calc R U . . .
C12 C 0.48038(11) 0.28574(15) 0.32570(3) 0.01271(19) Uani 1 1 d . . . . .
C13 C 0.33165(11) 0.31953(16) 0.32340(3) 0.01333(19) Uani 1 1 d . . . . .
C14 C 0.25813(11) 0.27389(16) 0.35702(3) 0.01399(19) Uani 1 1 d . . . . .
H14 H 0.302561 0.218218 0.382688 0.017 Uiso 1 1 calc R U . . .
C15 C 0.11939(11) 0.30995(17) 0.35296(4) 0.0173(2) Uani 1 1 d . . . . .
H15 H 0.068969 0.275421 0.375529 0.021 Uiso 1 1 calc R U . . .
C16 C 0.05501(12) 0.39643(19) 0.31588(4) 0.0200(2) Uani 1 1 d . . . . .
H16 H -0.039169 0.422625 0.313332 0.024 Uiso 1 1 calc R U . . .
C17 C 0.12813(12) 0.44476(19) 0.28247(4) 0.0199(2) Uani 1 1 d . . . . .
H17 H 0.084176 0.505435 0.257330 0.024 Uiso 1 1 calc R U . . .
C18 C 0.26555(12) 0.40406(17) 0.28595(4) 0.0166(2) Uani 1 1 d . . . . .
H18 H 0.314857 0.433755 0.262813 0.020 Uiso 1 1 calc R U . . .
C19 C 0.49750(11) -0.05183(15) 0.39575(3) 0.01239(19) Uani 1 1 d . . . . .
C20 C 0.45474(12) -0.05880(16) 0.43656(4) 0.0158(2) Uani 1 1 d . . . . .
H20 H 0.509516 -0.003013 0.460400 0.019 Uiso 1 1 calc R U . . .
C21 C 0.33326(13) -0.14622(18) 0.44267(4) 0.0193(2) Uani 1 1 d . . . . .
H21 H 0.305573 -0.149738 0.470542 0.023 Uiso 1 1 calc R U . . .
C22 C 0.25222(12) -0.22850(18) 0.40805(4) 0.0197(2) Uani 1 1 d . . . . .
H22 H 0.167867 -0.284363 0.412136 0.024 Uiso 1 1 calc R U . . .
C23 C 0.29415(11) -0.22927(16) 0.36758(4) 0.0163(2) Uani 1 1 d . . . . .
H23 H 0.239629 -0.286715 0.343905 0.020 Uiso 1 1 calc R U . . .
C24 C 0.41719(11) -0.14472(15) 0.36215(3) 0.01276(19) Uani 1 1 d . . . . .
C25 C 0.68046(11) -0.04670(16) 0.35019(3) 0.01372(19) Uani 1 1 d . . . . .
C26 C 0.81858(12) -0.05020(17) 0.34602(4) 0.0185(2) Uani 1 1 d . . . . .
H26 H 0.881145 0.012012 0.366970 0.022 Uiso 1 1 calc R U . . .
C27 C 0.86528(13) -0.14380(19) 0.31152(4) 0.0225(2) Uani 1 1 d . . . . .
H27 H 0.959018 -0.142137 0.308761 0.027 Uiso 1 1 calc R U . . .
C28 C 0.77570(13) -0.23970(18) 0.28107(4) 0.0211(2) Uani 1 1 d . . . . .
H28 H 0.808137 -0.302650 0.257524 0.025 Uiso 1 1 calc R U . . .
C29 C 0.63897(12) -0.24320(17) 0.28518(4) 0.0174(2) Uani 1 1 d . . . . .
H29 H 0.577206 -0.310820 0.264942 0.021 Uiso 1 1 calc R U . . .
C30 C 0.59357(11) -0.14602(16) 0.31944(4) 0.01405(19) Uani 1 1 d . . . . .

loop_
_atom_site_aniso_label
_atom_site_aniso_U_11
_atom_site_aniso_U_22
_atom_site_aniso_U_33
_atom_site_aniso_U_23
_atom_site_aniso_U_13
_atom_site_aniso_U_12
S1 0.01359(12) 0.01266(12) 0.01484(12) 0.00106(9) -0.00072(9) 0.00006(9)
O1 0.0189(4) 0.0216(4) 0.0139(4) 0.0006(3) 0.0052(3) 0.0016(3)
O2 0.0151(4) 0.0199(4) 0.0120(3) -0.0018(3) 0.0039(3) -0.0010(3)
C1 0.0121(4) 0.0118(4) 0.0141(4) 0.0006(4) 0.0023(4) -0.0007(3)
C2 0.0133(4) 0.0131(5) 0.0144(5) 0.0008(4) 0.0034(4) -0.0016(4)
C3 0.0121(4) 0.0115(4) 0.0117(4) 0.0000(3) 0.0027(3) 0.0000(3)
C4 0.0122(4) 0.0110(4) 0.0119(4) 0.0000(3) 0.0015(3) 0.0001(3)
C5 0.0115(4) 0.0129(5) 0.0134(4) -0.0013(4) 0.0012(3) 0.0003(4)
C6 0.0126(4) 0.0125(5) 0.0155(5) 0.0001(4) 0.0003(4) 0.0004(4)
C7 0.0165(5) 0.0177(5) 0.0196(5) -0.0018(4) 0.0046(4) -0.0032(4)
C8 0.0151(5) 0.0178(5) 0.0252(6) -0.0022(4) 0.0023(4) -0.0045(4)
C9 0.0185(5) 0.0163(5) 0.0221(5) -0.0037(4) -0.0015(4) -0.0011(4)
C10 0.0209(5) 0.0244(6) 0.0178(5) -0.0055(4) 0.0032(4) -0.0019(5)
C11 0.0158(5) 0.0220(6) 0.0181(5) -0.0027(4) 0.0035(4) -0.0038(4)
C12 0.0143(5) 0.0106(4) 0.0133(4) 0.0004(4) 0.0021(4) 0.0000(4)
C13 0.0137(5) 0.0129(5) 0.0132(5) -0.0017(4) 0.0011(4) -0.0001(4)
C14 0.0140(5) 0.0137(5) 0.0142(5) 0.0000(4) 0.0015(4) 0.0001(4)
C15 0.0145(5) 0.0189(5) 0.0190(5) -0.0007(4) 0.0037(4) -0.0007(4)
C16 0.0138(5) 0.0227(6) 0.0228(6) -0.0009(4) -0.0010(4) 0.0007(4)
C17 0.0185(5) 0.0227(6) 0.0171(5) 0.0008(4) -0.0035(4) 0.0013(4)
C18 0.0184(5) 0.0179(5) 0.0133(5) 0.0003(4) 0.0009(4) 0.0003(4)
C19 0.0136(4) 0.0099(4) 0.0140(5) 0.0005(4) 0.0035(4) -0.0007(3)
C20 0.0196(5) 0.0145(5) 0.0139(5) -0.0006(4) 0.0040(4) -0.0021(4)
C21 0.0237(6) 0.0187(5) 0.0174(5) -0.0002(4) 0.0099(4) -0.0044(4)
C22 0.0185(5) 0.0184(5) 0.0239(6) -0.0023(4) 0.0095(4) -0.0052(4)
C23 0.0163(5) 0.0139(5) 0.0191(5) -0.0024(4) 0.0042(4) -0.0024(4)
C24 0.0149(5) 0.0112(4) 0.0126(4) 0.0004(4) 0.0037(4) 0.0007(4)
C25 0.0148(5) 0.0115(4) 0.0157(5) 0.0010(4) 0.0051(4) 0.0011(4)
C26 0.0156(5) 0.0166(5) 0.0243(6) -0.0004(4) 0.0061(4) 0.0007(4)
C27 0.0191(5) 0.0205(6) 0.0303(6) 0.0010(5) 0.0121(5) 0.0032(4)
C28 0.0260(6) 0.0190(5) 0.0207(5) 0.0013(4) 0.0125(5) 0.0054(4)
C29 0.0231(5) 0.0152(5) 0.0149(5) 0.0007(4) 0.0061(4) 0.0028(4)
C30 0.0156(5) 0.0127(5) 0.0146(5) 0.0018(4) 0.0048(4) 0.0016(4)

loop_
_geom_bond_atom_site_label_1
_geom_bond_atom_site_label_2
_geom_bond_distance
_geom_bond_site_symmetry_2
_geom_bond_publ_flag
S1 C1 1.8541(12) . ?
S1 C4 1.8568(11) . ?
O1 C12 1.2202(13) . ?
O2 C24 1.3784(13) . ?
O2 C30 1.3877(13) . ?
C1 C6 1.4919(15) . ?
C1 C2 1.5432(15) . ?
C1 C5 1.5470(15) . ?
C2 C3 1.5572(15) . ?
C2 H2A 0.9900 . ?
C2 H2B 0.9900 . ?
C3 C12 1.5205(15) . ?
C3 C5 1.5552(15) . ?
C3 C4 1.5906(15) . ?
C4 C25 1.5192(15) . ?
C4 C19 1.5200(15) . ?
C5 H5A 0.9900 . ?
C5 H5B 0.9900 . ?
C6 C7 1.3930(15) . ?
C6 C11 1.3946(16) . ?
C7 C8 1.3920(16) . ?
C7 H7 0.9500 . ?
C8 C9 1.3866(17) . ?
C8 H8 0.9500 . ?
C9 C10 1.3910(17) . ?
C9 H9 0.9500 . ?
C10 C11 1.3895(17) . ?
C10 H10 0.9500 . ?
C11 H11 0.9500 . ?
C12 C13 1.4944(15) . ?
C13 C14 1.3955(15) . ?
C13 C18 1.4000(15) . ?
C14 C15 1.3958(15) . ?
C14 H14 0.9500 . ?
C15 C16 1.3907(17) . ?
C15 H15 0.9500 . ?
C16 C17 1.3922(18) . ?
C16 H16 0.9500 . ?
C17 C18 1.3899(16) . ?
C17 H17 0.9500 . ?
C18 H18 0.9500 . ?
C19 C24 1.3969(15) . ?
C19 C20 1.4009(15) . ?
C20 C21 1.3903(16) . ?
C20 H20 0.9500 . ?
C21 C22 1.3906(17) . ?
C21 H21 0.9500 . ?
C22 C23 1.3861(16) . ?
C22 H22 0.9500 . ?
C23 C24 1.3904(15) . ?
C23 H23 0.9500 . ?
C25 C30 1.3936(16) . ?
C25 C26 1.4006(15) . ?
C26 C27 1.3926(17) . ?
C26 H26 0.9500 . ?
C27 C28 1.3909(19) . ?
C27 H27 0.9500 . ?
C28 C29 1.3863(17) . ?
C28 H28 0.9500 . ?
C29 C30 1.3929(15) . ?
C29 H29 0.9500 . ?

loop_
_geom_angle_atom_site_label_1
_geom_angle_atom_site_label_2
_geom_angle_atom_site_label_3
_geom_angle
_geom_angle_site_symmetry_1
_geom_angle_site_symmetry_3
_geom_angle_publ_flag
C1 S1 C4 88.00(5) . . ?
C24 O2 C30 115.84(9) . . ?
C6 C1 C2 124.67(9) . . ?
C6 C1 C5 122.14(9) . . ?
C2 C1 C5 87.41(8) . . ?
C6 C1 S1 113.15(8) . . ?
C2 C1 S1 101.89(7) . . ?
C5 C1 S1 102.87(7) . . ?
C1 C2 C3 83.82(7) . . ?
C1 C2 H2A 114.7 . . ?
C3 C2 H2A 114.7 . . ?
C1 C2 H2B 114.7 . . ?
C3 C2 H2B 114.7 . . ?
H2A C2 H2B 111.8 . . ?
C12 C3 C5 123.51(9) . . ?
C12 C3 C2 114.95(9) . . ?
C5 C3 C2 86.63(8) . . ?
C12 C3 C4 116.32(8) . . ?
C5 C3 C4 105.40(8) . . ?
C2 C3 C4 105.24(8) . . ?
C25 C4 C19 107.94(9) . . ?
C25 C4 C3 111.80(8) . . ?
C19 C4 C3 110.63(8) . . ?
C25 C4 S1 113.95(7) . . ?
C19 C4 S1 113.03(7) . . ?
C3 C4 S1 99.38(7) . . ?
C1 C5 C3 83.76(7) . . ?
C1 C5 H5A 114.7 . . ?
C3 C5 H5A 114.7 . . ?
C1 C5 H5B 114.7 . . ?
C3 C5 H5B 114.7 . . ?
H5A C5 H5B 111.8 . . ?
C7 C6 C11 119.11(10) . . ?
C7 C6 C1 121.22(10) . . ?
C11 C6 C1 119.66(10) . . ?
C8 C7 C6 120.26(11) . . ?
C8 C7 H7 119.9 . . ?
C6 C7 H7 119.9 . . ?
C9 C8 C7 120.44(11) . . ?
C9 C8 H8 119.8 . . ?
C7 C8 H8 119.8 . . ?
C8 C9 C10 119.50(11) . . ?
C8 C9 H9 120.3 . . ?
C10 C9 H9 120.3 . . ?
C11 C10 C9 120.22(11) . . ?
C11 C10 H10 119.9 . . ?
C9 C10 H10 119.9 . . ?
C10 C11 C6 120.46(11) . . ?
C10 C11 H11 119.8 . . ?
C6 C11 H11 119.8 . . ?
O1 C12 C13 120.20(10) . . ?
O1 C12 C3 117.96(10) . . ?
C13 C12 C3 121.70(9) . . ?
C14 C13 C18 119.50(10) . . ?
C14 C13 C12 122.85(10) . . ?
C18 C13 C12 117.64(10) . . ?
C13 C14 C15 120.09(10) . . ?
C13 C14 H14 120.0 . . ?
C15 C14 H14 120.0 . . ?
C16 C15 C14 119.97(11) . . ?
C16 C15 H15 120.0 . . ?
C14 C15 H15 120.0 . . ?
C15 C16 C17 120.21(11) . . ?
C15 C16 H16 119.9 . . ?
C17 C16 H16 119.9 . . ?
C18 C17 C16 119.88(11) . . ?
C18 C17 H17 120.1 . . ?
C16 C17 H17 120.1 . . ?
C17 C18 C13 120.31(11) . . ?
C17 C18 H18 119.8 . . ?
C13 C18 H18 119.8 . . ?
C24 C19 C20 117.44(10) . . ?
C24 C19 C4 117.35(9) . . ?
C20 C19 C4 124.97(10) . . ?
C21 C20 C19 120.92(10) . . ?
C21 C20 H20 119.5 . . ?
C19 C20 H20 119.5 . . ?
C20 C21 C22 120.09(11) . . ?
C20 C21 H21 120.0 . . ?
C22 C21 H21 120.0 . . ?
C23 C22 C21 120.20(11) . . ?
C23 C22 H22 119.9 . . ?
C21 C22 H22 119.9 . . ?
C22 C23 C24 119.02(11) . . ?
C22 C23 H23 120.5 . . ?
C24 C23 H23 120.5 . . ?
O2 C24 C23 116.54(10) . . ?
O2 C24 C19 121.28(10) . . ?
C23 C24 C19 122.17(10) . . ?
C30 C25 C26 117.29(10) . . ?
C30 C25 C4 117.48(9) . . ?
C26 C25 C4 125.17(10) . . ?
C27 C26 C25 120.77(11) . . ?
C27 C26 H26 119.6 . . ?
C25 C26 H26 119.6 . . ?
C28 C27 C26 120.50(11) . . ?
C28 C27 H27 119.8 . . ?
C26 C27 H27 119.8 . . ?
C29 C28 C27 119.83(11) . . ?
C29 C28 H28 120.1 . . ?
C27 C28 H28 120.1 . . ?
C28 C29 C30 118.96(11) . . ?
C28 C29 H29 120.5 . . ?
C30 C29 H29 120.5 . . ?
O2 C30 C29 116.02(10) . . ?
O2 C30 C25 121.37(10) . . ?
C29 C30 C25 122.60(10) . . ?

loop_
_geom_torsion_atom_site_label_1
_geom_torsion_atom_site_label_2
_geom_torsion_atom_site_label_3
_geom_torsion_atom_site_label_4
_geom_torsion
_geom_torsion_site_symmetry_1
_geom_torsion_site_symmetry_2
_geom_torsion_site_symmetry_3
_geom_torsion_site_symmetry_4
_geom_torsion_publ_flag
C4 S1 C1 C6 177.97(8) . . . . ?
C4 S1 C1 C2 -45.79(7) . . . . ?
C4 S1 C1 C5 44.25(7) . . . . ?
C6 C1 C2 C3 -159.74(10) . . . . ?
C5 C1 C2 C3 -31.70(7) . . . . ?
S1 C1 C2 C3 70.91(7) . . . . ?
C1 C2 C3 C12 157.18(9) . . . . ?
C1 C2 C3 C5 31.54(7) . . . . ?
C1 C2 C3 C4 -73.51(8) . . . . ?
C12 C3 C4 C25 52.54(12) . . . . ?
C5 C3 C4 C25 -166.64(8) . . . . ?
C2 C3 C4 C25 -75.95(10) . . . . ?
C12 C3 C4 C19 -67.79(11) . . . . ?
C5 C3 C4 C19 73.03(10) . . . . ?
C2 C3 C4 C19 163.71(8) . . . . ?
C12 C3 C4 S1 173.14(7) . . . . ?
C5 C3 C4 S1 -46.03(8) . . . . ?
C2 C3 C4 S1 44.65(8) . . . . ?
C1 S1 C4 C25 119.73(8) . . . . ?
C1 S1 C4 C19 -116.55(8) . . . . ?
C1 S1 C4 C3 0.71(7) . . . . ?
C6 C1 C5 C3 161.84(10) . . . . ?
C2 C1 C5 C3 31.75(7) . . . . ?
S1 C1 C5 C3 -69.85(7) . . . . ?
C12 C3 C5 C1 -149.35(10) . . . . ?
C2 C3 C5 C1 -31.46(7) . . . . ?
C4 C3 C5 C1 73.43(8) . . . . ?
C2 C1 C6 C7 -28.46(16) . . . . ?
C5 C1 C6 C7 -140.15(11) . . . . ?
S1 C1 C6 C7 96.16(11) . . . . ?
C2 C1 C6 C11 152.09(11) . . . . ?
C5 C1 C6 C11 40.40(15) . . . . ?
S1 C1 C6 C11 -83.29(12) . . . . ?
C11 C6 C7 C8 1.23(18) . . . . ?
C1 C6 C7 C8 -178.23(11) . . . . ?
C6 C7 C8 C9 -0.39(19) . . . . ?
C7 C8 C9 C10 -0.60(19) . . . . ?
C8 C9 C10 C11 0.74(19) . . . . ?
C9 C10 C11 C6 0.11(19) . . . . ?
C7 C6 C11 C10 -1.09(18) . . . . ?
C1 C6 C11 C10 178.37(11) . . . . ?
C5 C3 C12 O1 145.77(11) . . . . ?
C2 C3 C12 O1 42.45(14) . . . . ?
C4 C3 C12 O1 -81.16(12) . . . . ?
C5 C3 C12 C13 -29.99(15) . . . . ?
C2 C3 C12 C13 -133.30(10) . . . . ?
C4 C3 C12 C13 103.09(11) . . . . ?
O1 C12 C13 C14 160.36(11) . . . . ?
C3 C12 C13 C14 -23.98(16) . . . . ?
O1 C12 C13 C18 -20.87(16) . . . . ?
C3 C12 C13 C18 154.79(10) . . . . ?
C18 C13 C14 C15 0.91(17) . . . . ?
C12 C13 C14 C15 179.66(10) . . . . ?
C13 C14 C15 C16 -1.82(17) . . . . ?
C14 C15 C16 C17 0.93(19) . . . . ?
C15 C16 C17 C18 0.87(19) . . . . ?
C16 C17 C18 C13 -1.78(18) . . . . ?
C14 C13 C18 C17 0.89(17) . . . . ?
C12 C13 C18 C17 -177.93(11) . . . . ?
C25 C4 C19 C24 -38.86(13) . . . . ?
C3 C4 C19 C24 83.75(11) . . . . ?
S1 C4 C19 C24 -165.82(8) . . . . ?
C25 C4 C19 C20 146.91(11) . . . . ?
C3 C4 C19 C20 -90.48(12) . . . . ?
S1 C4 C19 C20 19.96(14) . . . . ?
C24 C19 C20 C21 -3.34(17) . . . . ?
C4 C19 C20 C21 170.88(11) . . . . ?
C19 C20 C21 C22 0.04(18) . . . . ?
C20 C21 C22 C23 2.08(19) . . . . ?
C21 C22 C23 C24 -0.77(18) . . . . ?
C30 O2 C24 C23 -154.18(10) . . . . ?
C30 O2 C24 C19 26.84(14) . . . . ?
C22 C23 C24 O2 178.30(10) . . . . ?
C22 C23 C24 C19 -2.73(17) . . . . ?
C20 C19 C24 O2 -176.34(10) . . . . ?
C4 C19 C24 O2 8.99(15) . . . . ?
C20 C19 C24 C23 4.73(16) . . . . ?
C4 C19 C24 C23 -169.94(10) . . . . ?
C19 C4 C25 C30 36.38(13) . . . . ?
C3 C4 C25 C30 -85.51(12) . . . . ?
S1 C4 C25 C30 162.80(8) . . . . ?
C19 C4 C25 C26 -146.43(11) . . . . ?
C3 C4 C25 C26 91.68(13) . . . . ?
S1 C4 C25 C26 -20.01(14) . . . . ?
C30 C25 C26 C27 2.26(17) . . . . ?
C4 C25 C26 C27 -174.93(11) . . . . ?
C25 C26 C27 C28 -1.57(19) . . . . ?
C26 C27 C28 C29 -0.36(19) . . . . ?
C27 C28 C29 C30 1.48(18) . . . . ?
C24 O2 C30 C29 150.15(10) . . . . ?
C24 O2 C30 C25 -29.52(15) . . . . ?
C28 C29 C30 O2 179.60(10) . . . . ?
C28 C29 C30 C25 -0.73(17) . . . . ?
C26 C25 C30 O2 178.53(10) . . . . ?
C4 C25 C30 O2 -4.06(15) . . . . ?
C26 C25 C30 C29 -1.13(16) . . . . ?
C4 C25 C30 C29 176.29(10) . . . . ?

_shelx_res_file                  
;
TITL Werz_dk316XT_a.res in P2(1)/n
    Werz_dk316XT_a.res
    created by SHELXL-2019/3 at 07:37:51 on 07-Oct-2024
REM Old TITL Werz_dk316XT in P2(1)/n
REM SHELXT solution in P2(1)/n: R1 0.092, Rweak 0.003, Alpha 0.030
REM <I/s>   0.742 for  386 systematic absences,  Orientation as input
REM Formula found by SHELXT:  C30 O2 S
CELL  0.71073   9.9735   6.9462  31.3587   90.000   97.373   90.000
ZERR    4.000   0.0015   0.0016   0.0068    0.000    0.007    0.000
LATT  1
SYMM 1/2-X, 1/2+Y, 1/2-Z
SFAC C H O S
UNIT 120 88 8 4
OMIT 3 6 9
OMIT -3 0 9
TEMP -173.150
SIZE 0.061 0.074 0.244
L.S. 10
BOND $H
CONF
MORE -1
LIST 4
ACTA
FMAP 2
PLAN 20
WGHT    0.041700    1.392900
FVAR       0.46725
S1    4    0.738829    0.128905    0.432132    11.00000    0.01359    0.01266 =
         0.01484    0.00106   -0.00072    0.00006
O1    3    0.533650    0.278334    0.292815    11.00000    0.01892    0.02164 =
         0.01394    0.00061    0.00524    0.00163
O2    3    0.455530   -0.154242    0.321511    11.00000    0.01511    0.01994 =
         0.01202   -0.00176    0.00394   -0.00102
C1    1    0.698189    0.385124    0.419957    11.00000    0.01206    0.01177 =
         0.01412    0.00055    0.00226   -0.00071
C2    1    0.703799    0.393500    0.371041    11.00000    0.01332    0.01312 =
         0.01437    0.00081    0.00344   -0.00156
AFIX  23
H2A   2    0.781269    0.324534    0.361310    11.00000   -1.20000
H2B   2    0.692656    0.523930    0.358354    11.00000   -1.20000
AFIX   0
C3    1    0.571046    0.273685    0.368465    11.00000    0.01210    0.01149 =
         0.01168   -0.00002    0.00275   -0.00003
C4    1    0.617379    0.063762    0.384391    11.00000    0.01215    0.01104 =
         0.01192   -0.00001    0.00151    0.00006
C5    1    0.542305    0.383307    0.409574    11.00000    0.01154    0.01285 =
         0.01341   -0.00133    0.00122    0.00031
AFIX  23
H5A   2    0.500590    0.511781    0.404170    11.00000   -1.20000
H5B   2    0.495096    0.306524    0.429685    11.00000   -1.20000
AFIX   0
C6    1    0.770390    0.520627    0.451955    11.00000    0.01264    0.01253 =
         0.01552    0.00014    0.00035    0.00040
C7    1    0.890587    0.609219    0.444578    11.00000    0.01652    0.01775 =
         0.01961   -0.00179    0.00456   -0.00322
AFIX  43
H7    2    0.926546    0.586407    0.418412    11.00000   -1.20000
AFIX   0
C8    1    0.958214    0.731046    0.475397    11.00000    0.01515    0.01777 =
         0.02518   -0.00216    0.00227   -0.00450
AFIX  43
H8    2    1.040426    0.790328    0.470215    11.00000   -1.20000
AFIX   0
C9    1    0.906384    0.766447    0.513609    11.00000    0.01853    0.01628 =
         0.02209   -0.00369   -0.00155   -0.00107
AFIX  43
H9    2    0.953209    0.848685    0.534699    11.00000   -1.20000
AFIX   0
C10   1    0.785314    0.680641    0.520831    11.00000    0.02086    0.02437 =
         0.01784   -0.00554    0.00317   -0.00190
AFIX  43
H10   2    0.748749    0.705541    0.546804    11.00000   -1.20000
AFIX   0
C11   1    0.717673    0.558624    0.490183    11.00000    0.01583    0.02198 =
         0.01814   -0.00268    0.00349   -0.00381
AFIX  43
H11   2    0.634948    0.500686    0.495304    11.00000   -1.20000
AFIX   0
C12   1    0.480382    0.285744    0.325701    11.00000    0.01432    0.01060 =
         0.01329    0.00035    0.00213   -0.00001
C13   1    0.331646    0.319527    0.323404    11.00000    0.01373    0.01294 =
         0.01316   -0.00168    0.00109   -0.00006
C14   1    0.258128    0.273893    0.357016    11.00000    0.01399    0.01370 =
         0.01420   -0.00001    0.00147    0.00007
AFIX  43
H14   2    0.302561    0.218218    0.382688    11.00000   -1.20000
AFIX   0
C15   1    0.119391    0.309947    0.352963    11.00000    0.01450    0.01886 =
         0.01896   -0.00071    0.00366   -0.00065
AFIX  43
H15   2    0.068969    0.275421    0.375529    11.00000   -1.20000
AFIX   0
C16   1    0.055010    0.396433    0.315877    11.00000    0.01379    0.02267 =
         0.02281   -0.00092   -0.00096    0.00073
AFIX  43
H16   2   -0.039169    0.422625    0.313332    11.00000   -1.20000
AFIX   0
C17   1    0.128131    0.444755    0.282466    11.00000    0.01845    0.02268 =
         0.01712    0.00077   -0.00346    0.00130
AFIX  43
H17   2    0.084176    0.505435    0.257330    11.00000   -1.20000
AFIX   0
C18   1    0.265549    0.404063    0.285953    11.00000    0.01835    0.01788 =
         0.01334    0.00033    0.00095    0.00031
AFIX  43
H18   2    0.314857    0.433755    0.262813    11.00000   -1.20000
AFIX   0
C19   1    0.497498   -0.051829    0.395748    11.00000    0.01365    0.00995 =
         0.01403    0.00049    0.00346   -0.00071
C20   1    0.454740   -0.058797    0.436564    11.00000    0.01964    0.01447 =
         0.01385   -0.00058    0.00396   -0.00209
AFIX  43
H20   2    0.509516   -0.003013    0.460400    11.00000   -1.20000
AFIX   0
C21   1    0.333258   -0.146215    0.442674    11.00000    0.02373    0.01866 =
         0.01741   -0.00025    0.00991   -0.00444
AFIX  43
H21   2    0.305573   -0.149738    0.470542    11.00000   -1.20000
AFIX   0
C22   1    0.252222   -0.228503    0.408046    11.00000    0.01852    0.01837 =
         0.02388   -0.00230    0.00951   -0.00517
AFIX  43
H22   2    0.167867   -0.284363    0.412136    11.00000   -1.20000
AFIX   0
C23   1    0.294151   -0.229271    0.367581    11.00000    0.01627    0.01393 =
         0.01907   -0.00244    0.00417   -0.00236
AFIX  43
H23   2    0.239629   -0.286715    0.343905    11.00000   -1.20000
AFIX   0
C24   1    0.417186   -0.144723    0.362153    11.00000    0.01490    0.01124 =
         0.01264    0.00044    0.00368    0.00068
C25   1    0.680457   -0.046702    0.350190    11.00000    0.01483    0.01148 =
         0.01567    0.00104    0.00506    0.00107
C26   1    0.818580   -0.050198    0.346019    11.00000    0.01565    0.01658 =
         0.02428   -0.00043    0.00612    0.00068
AFIX  43
H26   2    0.881145    0.012012    0.366970    11.00000   -1.20000
AFIX   0
C27   1    0.865275   -0.143801    0.311520    11.00000    0.01914    0.02046 =
         0.03028    0.00098    0.01214    0.00317
AFIX  43
H27   2    0.959018   -0.142137    0.308761    11.00000   -1.20000
AFIX   0
C28   1    0.775703   -0.239703    0.281074    11.00000    0.02599    0.01902 =
         0.02065    0.00126    0.01254    0.00536
AFIX  43
H28   2    0.808137   -0.302650    0.257524    11.00000   -1.20000
AFIX   0
C29   1    0.638970   -0.243201    0.285181    11.00000    0.02313    0.01520 =
         0.01490    0.00067    0.00612    0.00285
AFIX  43
H29   2    0.577206   -0.310820    0.264942    11.00000   -1.20000
AFIX   0
C30   1    0.593569   -0.146021    0.319445    11.00000    0.01561    0.01274 =
         0.01456    0.00183    0.00483    0.00156
HKLF 4


REM  Werz_dk316XT_a.res in P2(1)/n
REM wR2 = 0.0972, GooF = S = 1.038, Restrained GooF = 1.038 for all data
REM R1 = 0.0370 for 5697 Fo > 4sig(Fo) and 0.0455 for all 6590 data
REM 298 parameters refined using 0 restraints

END

WGHT      0.0418      1.3939

REM Highest difference peak  0.443,  deepest hole -0.251,  1-sigma level  0.055
Q1    1   0.4006  0.3081  0.3249  11.00000  0.05    0.44
Q2    1   0.5274  0.2813  0.3471  11.00000  0.05    0.41
Q3    1   0.2928  0.2904  0.3393  11.00000  0.05    0.40
Q4    1   0.1879  0.2854  0.3517  11.00000  0.05    0.40
Q5    1   0.6395 -0.1079  0.3356  11.00000  0.05    0.39
Q6    1   0.3600 -0.1967  0.3642  11.00000  0.05    0.39
Q7    1   0.7130 -0.2448  0.2890  11.00000  0.05    0.38
Q8    1   0.2915  0.3579  0.3058  11.00000  0.05    0.38
Q9    1   0.3941 -0.1076  0.4404  11.00000  0.05    0.37
Q10   1   0.4825 -0.0579  0.4163  11.00000  0.05    0.37
Q11   1   0.7517  0.6355  0.5020  11.00000  0.05    0.37
Q12   1   0.8129 -0.1628  0.2923  11.00000  0.05    0.37
Q13   1   0.4604 -0.0966  0.3794  11.00000  0.05    0.36
Q14   1   0.3052 -0.1934  0.4257  11.00000  0.05    0.35
Q15   1   0.8255  0.5866  0.4456  11.00000  0.05    0.35
Q16   1   0.4366 -0.1466  0.3446  11.00000  0.05    0.35
Q17   1   0.6184  0.3869  0.4189  11.00000  0.05    0.34
Q18   1   0.8411  0.7230  0.5137  11.00000  0.05    0.34
Q19   1   0.5539  0.0088  0.3923  11.00000  0.05    0.34
Q20   1   0.6196 -0.1929  0.3031  11.00000  0.05    0.33
;
_shelx_res_checksum              21495
####################################################################### 
# 
# This file contains crystal structure data downloaded from the 
# Cambridge Structural Database (CSD) hosted by the Cambridge 
# Crystallographic Data Centre (CCDC).
# 
# Full information about CCDC data access policies and citation 
# guidelines are available at http://www.ccdc.cam.ac.uk/access/V1 
# 
# Audit and citation data items may have been added by the CCDC. 
# Please retain this information to preserve the provenance of 
# this file and to allow appropriate attribution of the data. 
# 
#######################################################################

data_Werz_DK325main_a
_database_code_depnum_ccdc_archive 'CCDC 2389052'
loop_
_audit_author_name
_audit_author_address
'Burkhard Butschke'
;Albert Ludwigs Universitaet Freiburg
Germany
;
_audit_update_record             
;
2024-10-07 deposited with the CCDC.	2025-04-02 downloaded from the CCDC.
;
_audit_creation_method           
;FinalCif V143 by Daniel Kratzert, Freiburg 2024, 
https://dkratzert.de/finalcif.html
;
_shelx_SHELXL_version_number     2019/3
_chemical_name_systematic        ?
_chemical_name_common            ?
_chemical_formula_sum            'C32 H28 O S'
_chemical_formula_moiety         'C32 H28 O S'
_chemical_formula_weight         460.60
_chemical_melting_point          ?
_space_group_crystal_system      monoclinic
_space_group_IT_number           14
_space_group_name_H-M_alt        'P 21/n'
_space_group_name_Hall           '-P 2yn'
_shelx_space_group_comment       
;
The symmetry employed for this shelxl refinement is uniquely defined
by the following loop, which should always be used as a source of
symmetry information in preference to the above space-group names.
They are only intended as comments.
;

loop_
_space_group_symop_operation_xyz
'x, y, z'
'-x+1/2, y+1/2, -z+1/2'
'-x, -y, -z'
'x-1/2, -y-1/2, z-1/2'

_cell_length_a                   11.698(3)
_cell_length_b                   12.037(4)
_cell_length_c                   17.473(5)
_cell_angle_alpha                90
_cell_angle_beta                 102.844(19)
_cell_angle_gamma                90
_cell_volume                     2398.8(13)
_cell_formula_units_Z            4
_cell_measurement_temperature    100(2)
_cell_measurement_reflns_used    9949
_cell_measurement_theta_min      2.3595
_cell_measurement_theta_max      30.5375
_exptl_crystal_description       block
_exptl_crystal_colour            colourless
_exptl_crystal_recrystallization_method 
'Crystals were obtained at room temperature by slow solvent evaporation from asolution of the compound dissolved in dichloromethane.'
_exptl_crystal_density_meas      ?
_exptl_crystal_density_method    ?
_exptl_crystal_density_diffrn    1.275
_exptl_crystal_F_000             976
_exptl_crystal_size_max          0.417
_exptl_crystal_size_mid          0.302
_exptl_crystal_size_min          0.164
_exptl_absorpt_coefficient_mu    0.158
_exptl_absorpt_correction_type   multi-scan
_exptl_absorpt_correction_T_min  0.689
_exptl_absorpt_correction_T_max  0.7461
_exptl_absorpt_process_details   
;SADABS-2016/2 - Bruker AXS area detector scaling and absorption correction: 
Krause, L., Herbst-Irmer, R., Sheldrick G.M. & Stalke D., J. Appl. Cryst. 48 
(2015) 3-10
;
_exptl_absorpt_special_details   ?
_shelx_estimated_absorpt_T_min   0.937
_shelx_estimated_absorpt_T_max   0.974
_exptl_transmission_factor_min   ?
_exptl_transmission_factor_max   ?
_exptl_special_details           ?
_diffrn_ambient_temperature      100(2)
_diffrn_ambient_environment      N~2~
_diffrn_radiation_type           MoK\a
_diffrn_radiation_wavelength     0.71073
_diffrn_radiation_monochromator  'mirror optics'
_olex2_diffrn_ambient_temperature_device 'Oxford Cryostream 800'
_diffrn_measurement_ambient_temperature_device_make ?
_diffrn_radiation_probe          x-ray
_diffrn_source                   'microfocus sealed X-ray tube'
_diffrn_source_type              'Incoatec I\ms'
_diffrn_source_voltage           50.0
_diffrn_source_current           0.6
_diffrn_detector                 CCD
_diffrn_detector_type            'Bruker APEXII'
_diffrn_detector_area_resol_mean 8.3
_diffrn_measurement_device       'three-circle diffractometer'
_diffrn_measurement_device_type  'Bruker APEX2 QUAZAR'
_diffrn_measurement_method       '\w and \f scans'
_diffrn_measurement_specimen_support 'MiTeGen micromount'
_diffrn_reflns_number            52228
_diffrn_reflns_av_unetI/netI     0.0245
_diffrn_reflns_av_R_equivalents  0.0400
_diffrn_reflns_theta_min         1.915
_diffrn_reflns_theta_max         30.580
_diffrn_reflns_theta_full        25.242
_diffrn_reflns_limit_h_min       -16
_diffrn_reflns_limit_h_max       16
_diffrn_reflns_limit_k_min       -17
_diffrn_reflns_limit_k_max       17
_diffrn_reflns_limit_l_min       -24
_diffrn_reflns_limit_l_max       24
_diffrn_measured_fraction_theta_max 0.997
_diffrn_measured_fraction_theta_full 1.000
_diffrn_reflns_Laue_measured_fraction_max 0.997
_diffrn_reflns_Laue_measured_fraction_full 1.000
_diffrn_reflns_point_group_measured_fraction_max 0.997
_diffrn_reflns_point_group_measured_fraction_full 1.000
_reflns_number_total             7347
_reflns_number_gt                6238
_reflns_threshold_expression     'I > 2\s(I)'
_reflns_Friedel_coverage         0.000
_reflns_Friedel_fraction_max     .
_reflns_Friedel_fraction_full    .
_reflns_special_details          
;
 Reflections were merged by SHELXL according to the crystal
 class for the calculation of statistics and refinement.
 
 _reflns_Friedel_fraction is defined as the number of unique
 Friedel pairs measured divided by the number that would be
 possible theoretically, ignoring centric projections and
 systematic absences.
;
_computing_data_collection       
'Bruker BIS 2018.9.0.3/05-Dec-2018 and APEX5_2023.9-2'
_computing_cell_refinement       'SAINT V8.41'
_computing_data_reduction        'SAINT V8.41'
_computing_structure_solution    'SHELXT 2018/2 (Sheldrick, 2018)'
_computing_structure_refinement  'SHELXL-2019/2 (Sheldrick, 2019)'
_computing_molecular_graphics    ?
_computing_publication_material  ?
_refine_special_details          ?
_refine_ls_structure_factor_coef Fsqd
_refine_ls_matrix_type           full
_refine_ls_weighting_scheme      calc
_refine_ls_weighting_details     
'w=1/[\s^2^(Fo^2^)+(0.0583P)^2^+1.4109P] where P=(Fo^2^+2Fc^2^)/3'
_atom_sites_solution_primary     direct
_atom_sites_solution_secondary   ?
_atom_sites_solution_hydrogens   geom
_refine_ls_hydrogen_treatment    constr
_refine_ls_number_reflns         7347
_refine_ls_number_parameters     309
_refine_ls_number_restraints     0
_refine_ls_R_factor_all          0.0518
_refine_ls_R_factor_gt           0.0429
_refine_ls_wR_factor_ref         0.1197
_refine_ls_wR_factor_gt          0.1124
_refine_ls_goodness_of_fit_ref   1.036
_refine_ls_restrained_S_all      1.036
_refine_ls_shift/su_max          0.001
_refine_ls_shift/su_mean         0.000
_refine_diff_density_max         0.655
_refine_diff_density_min         -0.307
_refine_diff_density_rms         0.059
_refine_ls_extinction_method     none
_refine_ls_extinction_coef       .

loop_
_atom_type_symbol
_atom_type_description
_atom_type_scat_dispersion_real
_atom_type_scat_dispersion_imag
_atom_type_scat_source
C C 0.0033 0.0016 'International Tables Vol C Tables 4.2.6.8 and 6.1.1.4'
H H 0.0000 0.0000 'International Tables Vol C Tables 4.2.6.8 and 6.1.1.4'
O O 0.0106 0.0060 'International Tables Vol C Tables 4.2.6.8 and 6.1.1.4'
S S 0.1246 0.1234 'International Tables Vol C Tables 4.2.6.8 and 6.1.1.4'

_geom_special_details            
;
 All esds (except the esd in the dihedral angle between two l.s. planes)
 are estimated using the full covariance matrix.  The cell esds are taken
 into account individually in the estimation of esds in distances, angles
 and torsion angles; correlations between esds in cell parameters are only
 used when they are defined by crystal symmetry.  An approximate (isotropic)
 treatment of cell esds is used for estimating esds involving l.s. planes.
;

loop_
_atom_site_label
_atom_site_type_symbol
_atom_site_fract_x
_atom_site_fract_y
_atom_site_fract_z
_atom_site_U_iso_or_equiv
_atom_site_adp_type
_atom_site_occupancy
_atom_site_site_symmetry_order
_atom_site_calc_flag
_atom_site_refinement_flags_posn
_atom_site_refinement_flags_adp
_atom_site_refinement_flags_occupancy
_atom_site_disorder_assembly
_atom_site_disorder_group
S1 S 0.14739(3) 0.23378(2) 0.57163(2) 0.01651(8) Uani 1 1 d . . . . .
O1 O 0.52561(8) 0.24489(8) 0.49759(6) 0.0232(2) Uani 1 1 d . . . . .
C1 C 0.28790(11) 0.17961(10) 0.62914(7) 0.0171(2) Uani 1 1 d . . . . .
C2 C 0.32003(11) 0.09263(10) 0.57256(7) 0.0167(2) Uani 1 1 d . . . . .
H2A H 0.254037 0.045090 0.545954 0.020 Uiso 1 1 calc R U . . .
H2B H 0.390990 0.048349 0.594703 0.020 Uiso 1 1 calc R U . . .
C3 C 0.34230(10) 0.19744(10) 0.52434(7) 0.0145(2) Uani 1 1 d . . . . .
C4 C 0.21712(10) 0.24494(9) 0.48446(7) 0.0137(2) Uani 1 1 d . . . . .
C5 C 0.37839(11) 0.25769(10) 0.60484(7) 0.0168(2) Uani 1 1 d . . . . .
H5A H 0.460521 0.244819 0.633096 0.020 Uiso 1 1 calc R U . . .
H5B H 0.357556 0.337489 0.603573 0.020 Uiso 1 1 calc R U . . .
C6 C 0.28730(12) 0.15766(11) 0.71326(7) 0.0210(2) Uani 1 1 d . . . . .
C7 C 0.27446(13) 0.05092(13) 0.73997(8) 0.0266(3) Uani 1 1 d . . . . .
H7 H 0.263970 -0.009832 0.704389 0.032 Uiso 1 1 calc R U . . .
C8 C 0.27697(14) 0.03286(15) 0.81946(9) 0.0340(3) Uani 1 1 d . . . . .
H8 H 0.270804 -0.040676 0.837874 0.041 Uiso 1 1 calc R U . . .
C9 C 0.28823(14) 0.11995(17) 0.87095(9) 0.0359(4) Uani 1 1 d . . . . .
H9 H 0.285624 0.107240 0.924193 0.043 Uiso 1 1 calc R U . . .
C10 C 0.3033(2) 0.22576(18) 0.84547(9) 0.0447(4) Uani 1 1 d . . . . .
H10 H 0.312798 0.286131 0.881349 0.054 Uiso 1 1 calc R U . . .
C11 C 0.30463(19) 0.24455(15) 0.76699(9) 0.0393(4) Uani 1 1 d . . . . .
H11 H 0.317518 0.317544 0.750017 0.047 Uiso 1 1 calc R U . . .
C12 C 0.43726(10) 0.18876(10) 0.47742(7) 0.0159(2) Uani 1 1 d . . . . .
C13 C 0.42650(10) 0.11290(10) 0.40864(7) 0.0155(2) Uani 1 1 d . . . . .
C14 C 0.36749(11) 0.01136(10) 0.40135(7) 0.0171(2) Uani 1 1 d . . . . .
H14 H 0.331282 -0.013482 0.441835 0.021 Uiso 1 1 calc R U . . .
C15 C 0.36177(11) -0.05360(11) 0.33448(7) 0.0192(2) Uani 1 1 d . . . . .
H15 H 0.322156 -0.123001 0.329784 0.023 Uiso 1 1 calc R U . . .
C16 C 0.41362(12) -0.01746(11) 0.27476(7) 0.0218(2) Uani 1 1 d . . . . .
H16 H 0.408510 -0.061503 0.229002 0.026 Uiso 1 1 calc R U . . .
C17 C 0.47319(12) 0.08361(11) 0.28211(7) 0.0215(2) Uani 1 1 d . . . . .
H17 H 0.508539 0.108597 0.241247 0.026 Uiso 1 1 calc R U . . .
C18 C 0.48091(11) 0.14761(10) 0.34884(7) 0.0186(2) Uani 1 1 d . . . . .
H18 H 0.523348 0.215506 0.354188 0.022 Uiso 1 1 calc R U . . .
C19 C 0.21382(10) 0.36776(9) 0.46182(7) 0.0143(2) Uani 1 1 d . . . . .
C20 C 0.10390(10) 0.41916(10) 0.44200(7) 0.0151(2) Uani 1 1 d . . . . .
H20 H 0.035485 0.376617 0.441949 0.018 Uiso 1 1 calc R U . . .
C21 C 0.09276(11) 0.53097(10) 0.42243(7) 0.0159(2) Uani 1 1 d . . . . .
H21 H 0.017156 0.564060 0.410159 0.019 Uiso 1 1 calc R U . . .
C22 C 0.19144(11) 0.59547(10) 0.42056(7) 0.0170(2) Uani 1 1 d . . . . .
C23 C 0.30083(11) 0.54403(10) 0.43885(7) 0.0188(2) Uani 1 1 d . . . . .
H23 H 0.368989 0.586142 0.437369 0.023 Uiso 1 1 calc R U . . .
C24 C 0.31227(11) 0.43148(10) 0.45937(7) 0.0174(2) Uani 1 1 d . . . . .
H24 H 0.387831 0.398313 0.471715 0.021 Uiso 1 1 calc R U . . .
C25 C 0.18043(13) 0.71749(11) 0.40080(9) 0.0247(3) Uani 1 1 d . . . . .
H25A H 0.170388 0.727239 0.344009 0.037 Uiso 1 1 calc R U . . .
H25B H 0.251475 0.756336 0.428087 0.037 Uiso 1 1 calc R U . . .
H25C H 0.112282 0.748218 0.417466 0.037 Uiso 1 1 calc R U . . .
C26 C 0.15453(10) 0.17502(9) 0.41447(7) 0.0148(2) Uani 1 1 d . . . . .
C27 C 0.08627(11) 0.08211(10) 0.42150(8) 0.0188(2) Uani 1 1 d . . . . .
H27 H 0.068274 0.065586 0.470669 0.023 Uiso 1 1 calc R U . . .
C28 C 0.04410(11) 0.01314(11) 0.35720(8) 0.0211(2) Uani 1 1 d . . . . .
H28 H -0.001583 -0.050033 0.363562 0.025 Uiso 1 1 calc R U . . .
C29 C 0.06752(11) 0.03493(11) 0.28401(8) 0.0208(2) Uani 1 1 d . . . . .
C30 C 0.13015(11) 0.13157(11) 0.27586(7) 0.0192(2) Uani 1 1 d . . . . .
H30 H 0.143989 0.150377 0.225894 0.023 Uiso 1 1 calc R U . . .
C31 C 0.17240(10) 0.20042(10) 0.33960(7) 0.0164(2) Uani 1 1 d . . . . .
H31 H 0.214148 0.265888 0.332419 0.020 Uiso 1 1 calc R U . . .
C32 C 0.03105(13) -0.04517(13) 0.21657(9) 0.0287(3) Uani 1 1 d . . . . .
H32A H -0.006250 -0.004098 0.169159 0.043 Uiso 1 1 calc R U . . .
H32B H -0.024592 -0.099184 0.229314 0.043 Uiso 1 1 calc R U . . .
H32C H 0.100298 -0.084243 0.207446 0.043 Uiso 1 1 calc R U . . .

loop_
_atom_site_aniso_label
_atom_site_aniso_U_11
_atom_site_aniso_U_22
_atom_site_aniso_U_33
_atom_site_aniso_U_23
_atom_site_aniso_U_13
_atom_site_aniso_U_12
S1 0.01808(14) 0.01680(14) 0.01606(14) 0.00243(10) 0.00678(10) 0.00185(10)
O1 0.0177(4) 0.0234(5) 0.0293(5) -0.0064(4) 0.0068(4) -0.0041(3)
C1 0.0202(5) 0.0166(5) 0.0145(5) 0.0013(4) 0.0041(4) 0.0027(4)
C2 0.0200(5) 0.0145(5) 0.0158(5) 0.0022(4) 0.0046(4) 0.0021(4)
C3 0.0154(5) 0.0130(5) 0.0154(5) 0.0000(4) 0.0037(4) 0.0007(4)
C4 0.0148(5) 0.0127(5) 0.0140(5) 0.0012(4) 0.0042(4) -0.0005(4)
C5 0.0178(5) 0.0172(5) 0.0147(5) -0.0014(4) 0.0021(4) 0.0009(4)
C6 0.0235(6) 0.0247(6) 0.0148(5) 0.0031(4) 0.0042(4) 0.0045(5)
C7 0.0281(7) 0.0296(7) 0.0237(6) 0.0047(5) 0.0094(5) -0.0023(5)
C8 0.0305(7) 0.0431(9) 0.0301(7) 0.0140(6) 0.0107(6) -0.0024(6)
C9 0.0282(7) 0.0628(11) 0.0159(6) 0.0077(6) 0.0033(5) 0.0005(7)
C10 0.0647(12) 0.0521(11) 0.0161(7) -0.0037(7) 0.0065(7) 0.0043(9)
C11 0.0668(12) 0.0310(8) 0.0196(7) -0.0004(6) 0.0087(7) 0.0026(8)
C12 0.0165(5) 0.0138(5) 0.0177(5) 0.0010(4) 0.0041(4) 0.0017(4)
C13 0.0146(5) 0.0146(5) 0.0169(5) 0.0004(4) 0.0029(4) 0.0023(4)
C14 0.0167(5) 0.0164(5) 0.0189(5) 0.0007(4) 0.0053(4) 0.0011(4)
C15 0.0205(6) 0.0172(5) 0.0196(5) -0.0009(4) 0.0039(4) 0.0001(4)
C16 0.0260(6) 0.0236(6) 0.0156(5) -0.0010(4) 0.0042(5) 0.0027(5)
C17 0.0253(6) 0.0244(6) 0.0157(5) 0.0041(4) 0.0065(5) 0.0016(5)
C18 0.0196(5) 0.0171(5) 0.0196(5) 0.0028(4) 0.0054(4) 0.0015(4)
C19 0.0174(5) 0.0126(5) 0.0134(5) 0.0003(4) 0.0042(4) -0.0004(4)
C20 0.0162(5) 0.0151(5) 0.0145(5) 0.0003(4) 0.0044(4) -0.0014(4)
C21 0.0178(5) 0.0161(5) 0.0137(5) 0.0009(4) 0.0035(4) 0.0021(4)
C22 0.0223(6) 0.0132(5) 0.0151(5) 0.0005(4) 0.0035(4) -0.0014(4)
C23 0.0195(5) 0.0161(5) 0.0208(6) 0.0012(4) 0.0045(4) -0.0037(4)
C24 0.0163(5) 0.0154(5) 0.0207(5) 0.0012(4) 0.0043(4) -0.0001(4)
C25 0.0268(6) 0.0147(5) 0.0311(7) 0.0050(5) 0.0027(5) -0.0005(5)
C26 0.0138(5) 0.0135(5) 0.0169(5) 0.0003(4) 0.0027(4) 0.0003(4)
C27 0.0176(5) 0.0172(5) 0.0220(6) 0.0010(4) 0.0052(4) -0.0018(4)
C28 0.0184(5) 0.0165(5) 0.0276(6) -0.0018(5) 0.0037(5) -0.0038(4)
C29 0.0176(5) 0.0195(6) 0.0235(6) -0.0055(5) 0.0007(5) 0.0008(4)
C30 0.0189(5) 0.0206(6) 0.0170(5) -0.0015(4) 0.0017(4) 0.0021(4)
C31 0.0165(5) 0.0151(5) 0.0171(5) 0.0005(4) 0.0030(4) -0.0003(4)
C32 0.0284(7) 0.0265(7) 0.0292(7) -0.0118(6) 0.0022(6) -0.0036(5)

loop_
_geom_bond_atom_site_label_1
_geom_bond_atom_site_label_2
_geom_bond_distance
_geom_bond_site_symmetry_2
_geom_bond_publ_flag
S1 C1 1.8445(13) . ?
S1 C4 1.8856(12) . ?
O1 C12 1.2195(15) . ?
C1 C6 1.4948(17) . ?
C1 C2 1.5428(17) . ?
C1 C5 1.5440(18) . ?
C2 C3 1.5706(17) . ?
C2 H2A 0.9900 . ?
C2 H2B 0.9900 . ?
C3 C12 1.5237(17) . ?
C3 C5 1.5552(17) . ?
C3 C4 1.5822(17) . ?
C4 C19 1.5288(17) . ?
C4 C26 1.5303(16) . ?
C5 H5A 0.9900 . ?
C5 H5B 0.9900 . ?
C6 C7 1.386(2) . ?
C6 C11 1.390(2) . ?
C7 C8 1.400(2) . ?
C7 H7 0.9500 . ?
C8 C9 1.369(3) . ?
C8 H8 0.9500 . ?
C9 C10 1.373(3) . ?
C9 H9 0.9500 . ?
C10 C11 1.393(2) . ?
C10 H10 0.9500 . ?
C11 H11 0.9500 . ?
C12 C13 1.4921(17) . ?
C13 C14 1.3957(17) . ?
C13 C18 1.4025(17) . ?
C14 C15 1.3950(17) . ?
C14 H14 0.9500 . ?
C15 C16 1.3883(18) . ?
C15 H15 0.9500 . ?
C16 C17 1.394(2) . ?
C16 H16 0.9500 . ?
C17 C18 1.3835(18) . ?
C17 H17 0.9500 . ?
C18 H18 0.9500 . ?
C19 C24 1.3922(16) . ?
C19 C20 1.3993(17) . ?
C20 C21 1.3876(17) . ?
C20 H20 0.9500 . ?
C21 C22 1.3977(17) . ?
C21 H21 0.9500 . ?
C22 C23 1.3933(18) . ?
C22 C25 1.5078(18) . ?
C23 C24 1.4002(17) . ?
C23 H23 0.9500 . ?
C24 H24 0.9500 . ?
C25 H25A 0.9800 . ?
C25 H25B 0.9800 . ?
C25 H25C 0.9800 . ?
C26 C27 1.3953(17) . ?
C26 C31 1.4036(17) . ?
C27 C28 1.3958(18) . ?
C27 H27 0.9500 . ?
C28 C29 1.3910(19) . ?
C28 H28 0.9500 . ?
C29 C30 1.3988(19) . ?
C29 C32 1.5088(18) . ?
C30 C31 1.3881(17) . ?
C30 H30 0.9500 . ?
C31 H31 0.9500 . ?
C32 H32A 0.9800 . ?
C32 H32B 0.9800 . ?
C32 H32C 0.9800 . ?

loop_
_geom_angle_atom_site_label_1
_geom_angle_atom_site_label_2
_geom_angle_atom_site_label_3
_geom_angle
_geom_angle_site_symmetry_1
_geom_angle_site_symmetry_3
_geom_angle_publ_flag
C1 S1 C4 88.40(6) . . ?
C6 C1 C2 124.41(11) . . ?
C6 C1 C5 122.10(11) . . ?
C2 C1 C5 87.55(9) . . ?
C6 C1 S1 113.56(9) . . ?
C2 C1 S1 101.85(8) . . ?
C5 C1 S1 102.56(8) . . ?
C1 C2 C3 83.79(9) . . ?
C1 C2 H2A 114.7 . . ?
C3 C2 H2A 114.7 . . ?
C1 C2 H2B 114.7 . . ?
C3 C2 H2B 114.7 . . ?
H2A C2 H2B 111.8 . . ?
C12 C3 C5 115.78(10) . . ?
C12 C3 C2 117.47(10) . . ?
C5 C3 C2 86.18(9) . . ?
C12 C3 C4 120.13(10) . . ?
C5 C3 C4 105.56(9) . . ?
C2 C3 C4 106.19(9) . . ?
C19 C4 C26 110.18(9) . . ?
C19 C4 C3 115.53(9) . . ?
C26 C4 C3 112.63(9) . . ?
C19 C4 S1 106.70(8) . . ?
C26 C4 S1 112.98(8) . . ?
C3 C4 S1 98.21(7) . . ?
C1 C5 C3 84.27(9) . . ?
C1 C5 H5A 114.6 . . ?
C3 C5 H5A 114.6 . . ?
C1 C5 H5B 114.6 . . ?
C3 C5 H5B 114.6 . . ?
H5A C5 H5B 111.7 . . ?
C7 C6 C11 118.71(13) . . ?
C7 C6 C1 121.29(12) . . ?
C11 C6 C1 119.95(13) . . ?
C6 C7 C8 119.88(15) . . ?
C6 C7 H7 120.1 . . ?
C8 C7 H7 120.1 . . ?
C9 C8 C7 120.73(15) . . ?
C9 C8 H8 119.6 . . ?
C7 C8 H8 119.6 . . ?
C8 C9 C10 119.85(14) . . ?
C8 C9 H9 120.1 . . ?
C10 C9 H9 120.1 . . ?
C9 C10 C11 119.99(17) . . ?
C9 C10 H10 120.0 . . ?
C11 C10 H10 120.0 . . ?
C6 C11 C10 120.71(16) . . ?
C6 C11 H11 119.6 . . ?
C10 C11 H11 119.6 . . ?
O1 C12 C13 119.09(11) . . ?
O1 C12 C3 118.61(11) . . ?
C13 C12 C3 122.29(10) . . ?
C14 C13 C18 119.34(11) . . ?
C14 C13 C12 124.12(11) . . ?
C18 C13 C12 116.54(11) . . ?
C15 C14 C13 119.87(11) . . ?
C15 C14 H14 120.1 . . ?
C13 C14 H14 120.1 . . ?
C16 C15 C14 120.42(12) . . ?
C16 C15 H15 119.8 . . ?
C14 C15 H15 119.8 . . ?
C15 C16 C17 119.82(12) . . ?
C15 C16 H16 120.1 . . ?
C17 C16 H16 120.1 . . ?
C18 C17 C16 120.09(12) . . ?
C18 C17 H17 120.0 . . ?
C16 C17 H17 120.0 . . ?
C17 C18 C13 120.43(12) . . ?
C17 C18 H18 119.8 . . ?
C13 C18 H18 119.8 . . ?
C24 C19 C20 118.02(11) . . ?
C24 C19 C4 124.56(11) . . ?
C20 C19 C4 117.42(10) . . ?
C21 C20 C19 121.38(11) . . ?
C21 C20 H20 119.3 . . ?
C19 C20 H20 119.3 . . ?
C20 C21 C22 120.78(11) . . ?
C20 C21 H21 119.6 . . ?
C22 C21 H21 119.6 . . ?
C23 C22 C21 117.97(11) . . ?
C23 C22 C25 120.85(11) . . ?
C21 C22 C25 121.17(12) . . ?
C22 C23 C24 121.29(11) . . ?
C22 C23 H23 119.4 . . ?
C24 C23 H23 119.4 . . ?
C19 C24 C23 120.55(11) . . ?
C19 C24 H24 119.7 . . ?
C23 C24 H24 119.7 . . ?
C22 C25 H25A 109.5 . . ?
C22 C25 H25B 109.5 . . ?
H25A C25 H25B 109.5 . . ?
C22 C25 H25C 109.5 . . ?
H25A C25 H25C 109.5 . . ?
H25B C25 H25C 109.5 . . ?
C27 C26 C31 117.60(11) . . ?
C27 C26 C4 123.50(11) . . ?
C31 C26 C4 118.76(10) . . ?
C26 C27 C28 120.84(12) . . ?
C26 C27 H27 119.6 . . ?
C28 C27 H27 119.6 . . ?
C29 C28 C27 121.41(12) . . ?
C29 C28 H28 119.3 . . ?
C27 C28 H28 119.3 . . ?
C28 C29 C30 117.72(12) . . ?
C28 C29 C32 121.21(13) . . ?
C30 C29 C32 121.02(13) . . ?
C31 C30 C29 121.06(12) . . ?
C31 C30 H30 119.5 . . ?
C29 C30 H30 119.5 . . ?
C30 C31 C26 121.16(11) . . ?
C30 C31 H31 119.4 . . ?
C26 C31 H31 119.4 . . ?
C29 C32 H32A 109.5 . . ?
C29 C32 H32B 109.5 . . ?
H32A C32 H32B 109.5 . . ?
C29 C32 H32C 109.5 . . ?
H32A C32 H32C 109.5 . . ?
H32B C32 H32C 109.5 . . ?

loop_
_geom_torsion_atom_site_label_1
_geom_torsion_atom_site_label_2
_geom_torsion_atom_site_label_3
_geom_torsion_atom_site_label_4
_geom_torsion
_geom_torsion_site_symmetry_1
_geom_torsion_site_symmetry_2
_geom_torsion_site_symmetry_3
_geom_torsion_site_symmetry_4
_geom_torsion_publ_flag
C4 S1 C1 C6 177.40(10) . . . . ?
C4 S1 C1 C2 -46.42(8) . . . . ?
C4 S1 C1 C5 43.68(8) . . . . ?
C6 C1 C2 C3 -159.49(12) . . . . ?
C5 C1 C2 C3 -31.52(8) . . . . ?
S1 C1 C2 C3 70.80(8) . . . . ?
C1 C2 C3 C12 148.47(11) . . . . ?
C1 C2 C3 C5 31.31(8) . . . . ?
C1 C2 C3 C4 -73.80(10) . . . . ?
C12 C3 C4 C19 -66.61(13) . . . . ?
C5 C3 C4 C19 66.52(12) . . . . ?
C2 C3 C4 C19 157.02(9) . . . . ?
C12 C3 C4 C26 61.22(13) . . . . ?
C5 C3 C4 C26 -165.66(9) . . . . ?
C2 C3 C4 C26 -75.15(11) . . . . ?
C12 C3 C4 S1 -179.61(9) . . . . ?
C5 C3 C4 S1 -46.48(9) . . . . ?
C2 C3 C4 S1 44.03(9) . . . . ?
C1 S1 C4 C19 -118.65(8) . . . . ?
C1 S1 C4 C26 120.13(9) . . . . ?
C1 S1 C4 C3 1.22(7) . . . . ?
C6 C1 C5 C3 161.69(11) . . . . ?
C2 C1 C5 C3 31.84(8) . . . . ?
S1 C1 C5 C3 -69.76(8) . . . . ?
C12 C3 C5 C1 -150.01(10) . . . . ?
C2 C3 C5 C1 -31.25(8) . . . . ?
C4 C3 C5 C1 74.50(10) . . . . ?
C2 C1 C6 C7 -23.5(2) . . . . ?
C5 C1 C6 C7 -135.11(14) . . . . ?
S1 C1 C6 C7 101.28(13) . . . . ?
C2 C1 C6 C11 153.85(15) . . . . ?
C5 C1 C6 C11 42.23(19) . . . . ?
S1 C1 C6 C11 -81.38(16) . . . . ?
C11 C6 C7 C8 1.2(2) . . . . ?
C1 C6 C7 C8 178.53(13) . . . . ?
C6 C7 C8 C9 2.1(2) . . . . ?
C7 C8 C9 C10 -3.4(3) . . . . ?
C8 C9 C10 C11 1.3(3) . . . . ?
C7 C6 C11 C10 -3.2(3) . . . . ?
C1 C6 C11 C10 179.42(17) . . . . ?
C9 C10 C11 C6 2.0(3) . . . . ?
C5 C3 C12 O1 -13.00(16) . . . . ?
C2 C3 C12 O1 -112.66(13) . . . . ?
C4 C3 C12 O1 115.66(13) . . . . ?
C5 C3 C12 C13 166.06(10) . . . . ?
C2 C3 C12 C13 66.40(15) . . . . ?
C4 C3 C12 C13 -65.28(15) . . . . ?
O1 C12 C13 C14 147.36(12) . . . . ?
C3 C12 C13 C14 -31.69(17) . . . . ?
O1 C12 C13 C18 -32.04(16) . . . . ?
C3 C12 C13 C18 148.90(11) . . . . ?
C18 C13 C14 C15 -0.91(17) . . . . ?
C12 C13 C14 C15 179.70(11) . . . . ?
C13 C14 C15 C16 -0.54(19) . . . . ?
C14 C15 C16 C17 0.9(2) . . . . ?
C15 C16 C17 C18 0.2(2) . . . . ?
C16 C17 C18 C13 -1.64(19) . . . . ?
C14 C13 C18 C17 2.00(18) . . . . ?
C12 C13 C18 C17 -178.56(11) . . . . ?
C26 C4 C19 C24 -115.66(13) . . . . ?
C3 C4 C19 C24 13.38(16) . . . . ?
S1 C4 C19 C24 121.35(11) . . . . ?
C26 C4 C19 C20 64.13(13) . . . . ?
C3 C4 C19 C20 -166.83(10) . . . . ?
S1 C4 C19 C20 -58.86(12) . . . . ?
C24 C19 C20 C21 -1.68(17) . . . . ?
C4 C19 C20 C21 178.52(10) . . . . ?
C19 C20 C21 C22 1.16(18) . . . . ?
C20 C21 C22 C23 0.04(17) . . . . ?
C20 C21 C22 C25 -178.87(12) . . . . ?
C21 C22 C23 C24 -0.69(18) . . . . ?
C25 C22 C23 C24 178.23(12) . . . . ?
C20 C19 C24 C23 1.02(18) . . . . ?
C4 C19 C24 C23 -179.19(11) . . . . ?
C22 C23 C24 C19 0.15(19) . . . . ?
C19 C4 C26 C27 -143.05(11) . . . . ?
C3 C4 C26 C27 86.36(14) . . . . ?
S1 C4 C26 C27 -23.81(14) . . . . ?
C19 C4 C26 C31 41.38(14) . . . . ?
C3 C4 C26 C31 -89.22(13) . . . . ?
S1 C4 C26 C31 160.61(9) . . . . ?
C31 C26 C27 C28 4.15(18) . . . . ?
C4 C26 C27 C28 -171.48(11) . . . . ?
C26 C27 C28 C29 -0.6(2) . . . . ?
C27 C28 C29 C30 -3.06(19) . . . . ?
C27 C28 C29 C32 174.48(12) . . . . ?
C28 C29 C30 C31 3.10(19) . . . . ?
C32 C29 C30 C31 -174.44(12) . . . . ?
C29 C30 C31 C26 0.50(19) . . . . ?
C27 C26 C31 C30 -4.11(18) . . . . ?
C4 C26 C31 C30 171.73(11) . . . . ?

_shelx_res_file                  
;
TITL Werz_DK325main_a.res in P2(1)/n
    Werz_DK325main_a.res
    created by SHELXL-2019/3 at 07:59:39 on 07-Oct-2024
REM Old TITL Werz_DK325main in P2(1)/n
REM SHELXT solution in P2(1)/n: R1 0.105, Rweak 0.003, Alpha 0.021
REM <I/s>   1.044 for  252 systematic absences,  Orientation as input
REM Formula found by SHELXT:  C32 O S
CELL  0.71073  11.6983  12.0370  17.4726   90.000  102.844   90.000
ZERR    4.000   0.0033   0.0043   0.0047    0.000    0.019    0.000
LATT  1
SYMM 1/2-X, 1/2+Y, 1/2-Z
SFAC C H O S
UNIT 128 112 4 4
TEMP -173.190
SIZE 0.164 0.302 0.417
L.S. 10
BOND $H
CONF
MORE -1
LIST 4
ACTA
HTAB
FMAP 2
PLAN 20
WGHT    0.058300    1.410900
FVAR       0.35392
S1    4    0.147390    0.233781    0.571634    11.00000    0.01808    0.01680 =
         0.01606    0.00243    0.00678    0.00185
O1    3    0.525611    0.244891    0.497591    11.00000    0.01770    0.02345 =
         0.02929   -0.00645    0.00677   -0.00413
C1    1    0.287898    0.179615    0.629143    11.00000    0.02021    0.01659 =
         0.01452    0.00131    0.00413    0.00270
C2    1    0.320034    0.092635    0.572557    11.00000    0.01997    0.01449 =
         0.01578    0.00216    0.00458    0.00214
AFIX  23
H2A   2    0.254037    0.045090    0.545954    11.00000   -1.20000
H2B   2    0.390990    0.048349    0.594703    11.00000   -1.20000
AFIX   0
C3    1    0.342305    0.197442    0.524337    11.00000    0.01541    0.01301 =
         0.01536    0.00002    0.00370    0.00067
C4    1    0.217118    0.244937    0.484464    11.00000    0.01479    0.01268 =
         0.01399    0.00121    0.00422   -0.00053
C5    1    0.378386    0.257690    0.604838    11.00000    0.01778    0.01719 =
         0.01467   -0.00137    0.00213    0.00092
AFIX  23
H5A   2    0.460521    0.244819    0.633096    11.00000   -1.20000
H5B   2    0.357556    0.337489    0.603573    11.00000   -1.20000
AFIX   0
C6    1    0.287300    0.157661    0.713257    11.00000    0.02353    0.02466 =
         0.01476    0.00309    0.00416    0.00450
C7    1    0.274458    0.050925    0.739971    11.00000    0.02811    0.02963 =
         0.02373    0.00472    0.00941   -0.00234
AFIX  43
H7    2    0.263970   -0.009832    0.704389    11.00000   -1.20000
AFIX   0
C8    1    0.276975    0.032857    0.819458    11.00000    0.03054    0.04305 =
         0.03015    0.01398    0.01073   -0.00244
AFIX  43
H8    2    0.270804   -0.040676    0.837874    11.00000   -1.20000
AFIX   0
C9    1    0.288227    0.119947    0.870946    11.00000    0.02822    0.06282 =
         0.01587    0.00768    0.00329    0.00049
AFIX  43
H9    2    0.285624    0.107240    0.924193    11.00000   -1.20000
AFIX   0
C10   1    0.303291    0.225761    0.845466    11.00000    0.06465    0.05206 =
         0.01610   -0.00367    0.00648    0.00426
AFIX  43
H10   2    0.312798    0.286131    0.881349    11.00000   -1.20000
AFIX   0
C11   1    0.304626    0.244551    0.766987    11.00000    0.06677    0.03104 =
         0.01959   -0.00042    0.00869    0.00264
AFIX  43
H11   2    0.317518    0.317544    0.750017    11.00000   -1.20000
AFIX   0
C12   1    0.437255    0.188760    0.477416    11.00000    0.01651    0.01380 =
         0.01767    0.00098    0.00411    0.00166
C13   1    0.426504    0.112903    0.408640    11.00000    0.01463    0.01464 =
         0.01690    0.00039    0.00292    0.00230
C14   1    0.367489    0.011355    0.401345    11.00000    0.01673    0.01643 =
         0.01891    0.00070    0.00532    0.00107
AFIX  43
H14   2    0.331282   -0.013482    0.441835    11.00000   -1.20000
AFIX   0
C15   1    0.361774   -0.053600    0.334481    11.00000    0.02055    0.01719 =
         0.01957   -0.00092    0.00392    0.00006
AFIX  43
H15   2    0.322156   -0.123001    0.329784    11.00000   -1.20000
AFIX   0
C16   1    0.413622   -0.017459    0.274756    11.00000    0.02605    0.02356 =
         0.01558   -0.00101    0.00420    0.00271
AFIX  43
H16   2    0.408510   -0.061503    0.229002    11.00000   -1.20000
AFIX   0
C17   1    0.473189    0.083612    0.282111    11.00000    0.02534    0.02439 =
         0.01569    0.00409    0.00649    0.00163
AFIX  43
H17   2    0.508539    0.108597    0.241247    11.00000   -1.20000
AFIX   0
C18   1    0.480913    0.147608    0.348839    11.00000    0.01955    0.01706 =
         0.01963    0.00278    0.00543    0.00153
AFIX  43
H18   2    0.523348    0.215506    0.354188    11.00000   -1.20000
AFIX   0
C19   1    0.213822    0.367763    0.461819    11.00000    0.01741    0.01256 =
         0.01336    0.00029    0.00421   -0.00039
C20   1    0.103903    0.419160    0.442003    11.00000    0.01615    0.01511 =
         0.01453    0.00030    0.00442   -0.00138
AFIX  43
H20   2    0.035485    0.376617    0.441949    11.00000   -1.20000
AFIX   0
C21   1    0.092756    0.530965    0.422430    11.00000    0.01783    0.01606 =
         0.01371    0.00091    0.00354    0.00211
AFIX  43
H21   2    0.017156    0.564060    0.410159    11.00000   -1.20000
AFIX   0
C22   1    0.191444    0.595470    0.420557    11.00000    0.02228    0.01317 =
         0.01512    0.00046    0.00351   -0.00137
C23   1    0.300832    0.544030    0.438847    11.00000    0.01949    0.01607 =
         0.02076    0.00124    0.00449   -0.00369
AFIX  43
H23   2    0.368989    0.586142    0.437369    11.00000   -1.20000
AFIX   0
C24   1    0.312268    0.431477    0.459365    11.00000    0.01630    0.01539 =
         0.02073    0.00123    0.00428   -0.00008
AFIX  43
H24   2    0.387831    0.398313    0.471715    11.00000   -1.20000
AFIX   0
C25   1    0.180434    0.717494    0.400801    11.00000    0.02675    0.01466 =
         0.03105    0.00498    0.00269   -0.00048
AFIX 137
H25A  2    0.170388    0.727239    0.344009    11.00000   -1.50000
H25B  2    0.251475    0.756336    0.428087    11.00000   -1.50000
H25C  2    0.112282    0.748218    0.417466    11.00000   -1.50000
AFIX   0
C26   1    0.154533    0.175018    0.414469    11.00000    0.01375    0.01353 =
         0.01685    0.00027    0.00269    0.00029
C27   1    0.086272    0.082110    0.421497    11.00000    0.01760    0.01722 =
         0.02204    0.00099    0.00516   -0.00175
AFIX  43
H27   2    0.068274    0.065586    0.470669    11.00000   -1.20000
AFIX   0
C28   1    0.044095    0.013140    0.357202    11.00000    0.01843    0.01651 =
         0.02761   -0.00175    0.00374   -0.00383
AFIX  43
H28   2   -0.001583   -0.050033    0.363562    11.00000   -1.20000
AFIX   0
C29   1    0.067517    0.034930    0.284014    11.00000    0.01761    0.01951 =
         0.02347   -0.00548    0.00067    0.00085
C30   1    0.130148    0.131566    0.275859    11.00000    0.01893    0.02056 =
         0.01703   -0.00150    0.00166    0.00212
AFIX  43
H30   2    0.143989    0.150377    0.225894    11.00000   -1.20000
AFIX   0
C31   1    0.172400    0.200418    0.339597    11.00000    0.01648    0.01514 =
         0.01709    0.00050    0.00296   -0.00030
AFIX  43
H31   2    0.214148    0.265888    0.332419    11.00000   -1.20000
AFIX   0
C32   1    0.031048   -0.045167    0.216574    11.00000    0.02836    0.02646 =
         0.02920   -0.01180    0.00217   -0.00357
AFIX 137
H32A  2   -0.006250   -0.004098    0.169159    11.00000   -1.50000
H32B  2   -0.024592   -0.099184    0.229314    11.00000   -1.50000
H32C  2    0.100298   -0.084243    0.207446    11.00000   -1.50000
AFIX   0
HKLF 4


REM  Werz_DK325main_a.res in P2(1)/n
REM wR2 = 0.1197, GooF = S = 1.036, Restrained GooF = 1.036 for all data
REM R1 = 0.0429 for 6238 Fo > 4sig(Fo) and 0.0518 for all 7347 data
REM 309 parameters refined using 0 restraints

END

WGHT      0.0583      1.4111

REM No hydrogen bonds found for HTAB generation

REM Highest difference peak  0.655,  deepest hole -0.307,  1-sigma level  0.059
Q1    1   0.2982  0.0456  0.8658  11.00000  0.05    0.66
Q2    1   0.0999  0.4773  0.4326  11.00000  0.05    0.51
Q3    1   0.0582  0.0582  0.3858  11.00000  0.05    0.45
Q4    1   0.3888  0.1856  0.4994  11.00000  0.05    0.44
Q5    1   0.1596  0.3973  0.4472  11.00000  0.05    0.42
Q6    1   0.3922 -0.0365  0.3074  11.00000  0.05    0.42
Q7    1   0.4367  0.1499  0.4455  11.00000  0.05    0.42
Q8    1   0.3774 -0.0232  0.3700  11.00000  0.05    0.41
Q9    1   0.2601  0.3990  0.4576  11.00000  0.05    0.40
Q10   1   0.3032  0.4882  0.4522  11.00000  0.05    0.40
Q11   1   0.2179  0.3077  0.4710  11.00000  0.05    0.39
Q12   1   0.2689  0.2041  0.7373  11.00000  0.05    0.39
Q13   1   0.3581  0.2719  0.8930  11.00000  0.05    0.39
Q14   1   0.3650  0.2336  0.5619  11.00000  0.05    0.38
Q15   1   0.1390  0.1734  0.3072  11.00000  0.05    0.38
Q16   1   0.1868  0.6570  0.4109  11.00000  0.05    0.37
Q17   1   0.0767  0.0178  0.3264  11.00000  0.05    0.37
Q18   1   0.1420  0.5627  0.4194  11.00000  0.05    0.37
Q19   1   0.1925  0.2076  0.4521  11.00000  0.05    0.36
Q20   1   0.1050  0.0845  0.2816  11.00000  0.05    0.36
;
_shelx_res_checksum              71305
####################################################################### 
# 
# This file contains crystal structure data downloaded from the 
# Cambridge Structural Database (CSD) hosted by the Cambridge 
# Crystallographic Data Centre (CCDC).
# 
# Full information about CCDC data access policies and citation 
# guidelines are available at http://www.ccdc.cam.ac.uk/access/V1 
# 
# Audit and citation data items may have been added by the CCDC. 
# Please retain this information to preserve the provenance of 
# this file and to allow appropriate attribution of the data. 
# 
#######################################################################

data_Werz_dk341OX_a
_database_code_depnum_ccdc_archive 'CCDC 2432823'
loop_
_audit_author_name
_audit_author_address
'Burkhard Butschke'
;Albert Ludwigs Universitaet Freiburg
Germany
;
_audit_update_record             
;
2025-03-20 deposited with the CCDC.	2025-04-02 downloaded from the CCDC.
;
_audit_creation_method           
;FinalCif V149 by Daniel Kratzert, Freiburg 2025, 
https://dkratzert.de/finalcif.html
;
_shelx_SHELXL_version_number     2019/3
_chemical_name_systematic        ?
_chemical_name_common            ?
_chemical_formula_sum            'C25 H22 O2 S'
_chemical_formula_moiety         'C25 H22 O2 S'
_chemical_formula_weight         386.48
_chemical_melting_point          ?
_space_group_crystal_system      triclinic
_space_group_IT_number           2
_space_group_name_H-M_alt        'P -1'
_space_group_name_Hall           '-P 1'
_shelx_space_group_comment       
;
The symmetry employed for this shelxl refinement is uniquely defined
by the following loop, which should always be used as a source of
symmetry information in preference to the above space-group names.
They are only intended as comments.
;

loop_
_space_group_symop_operation_xyz
'x, y, z'
'-x, -y, -z'

_cell_length_a                   9.639(3)
_cell_length_b                   9.825(3)
_cell_length_c                   11.340(3)
_cell_angle_alpha                89.784(7)
_cell_angle_beta                 66.003(16)
_cell_angle_gamma                85.593(8)
_cell_volume                     977.7(5)
_cell_formula_units_Z            2
_cell_measurement_temperature    100(2)
_cell_measurement_reflns_used    9857
_cell_measurement_theta_min      2.321
_cell_measurement_theta_max      30.5815
_exptl_crystal_description       block
_exptl_crystal_colour            colourless
_exptl_crystal_recrystallization_method 
'Crystals were obtained at room temperature by slow solvent evaporation from asolution of the compound dissolved in ethyl acetate.'
_exptl_crystal_density_meas      ?
_exptl_crystal_density_method    ?
_exptl_crystal_density_diffrn    1.313
_exptl_crystal_F_000             408
_exptl_crystal_size_max          0.305
_exptl_crystal_size_mid          0.204
_exptl_crystal_size_min          0.084
_exptl_absorpt_coefficient_mu    0.184
_exptl_absorpt_correction_type   multi-scan
_exptl_absorpt_correction_T_min  0.6716
_exptl_absorpt_correction_T_max  0.7461
_exptl_absorpt_process_details   
;SADABS-2016/2 - Bruker AXS area detector scaling and absorption correction: 
Krause, L., Herbst-Irmer, R., Sheldrick G.M. & Stalke D., J. Appl. Cryst. 48 
(2015) 3-10
;
_exptl_absorpt_special_details   ?
_shelx_estimated_absorpt_T_min   0.946
_shelx_estimated_absorpt_T_max   0.985
_exptl_transmission_factor_min   ?
_exptl_transmission_factor_max   ?
_exptl_special_details           ?
_diffrn_ambient_temperature      100(2)
_diffrn_ambient_environment      N~2~
_diffrn_radiation_type           MoK\a
_diffrn_radiation_wavelength     0.71073
_diffrn_radiation_monochromator  'mirror optics'
_olex2_diffrn_ambient_temperature_device 'Oxford Cryostream 800'
_diffrn_measurement_ambient_temperature_device_make ?
_diffrn_radiation_probe          x-ray
_diffrn_source                   'microfocus sealed X-ray tube'
_diffrn_source_type              'Incoatec I\ms'
_diffrn_source_voltage           50.0
_diffrn_source_current           1.4
_diffrn_detector                 CPAD
_diffrn_detector_type            'Bruker PHOTON III'
_diffrn_detector_area_resol_mean 7.41
_diffrn_measurement_device       'three-circle diffractometer'
_diffrn_measurement_device_type  'Bruker D8 VENTURE dual wavelength Mo/Cu'
_diffrn_measurement_method       '\w and \f scans'
_diffrn_measurement_specimen_support 'MiTeGen micromount'
_diffrn_reflns_number            69669
_diffrn_reflns_av_unetI/netI     0.0266
_diffrn_reflns_av_R_equivalents  0.0608
_diffrn_reflns_theta_min         1.967
_diffrn_reflns_theta_max         30.619
_diffrn_reflns_theta_full        25.242
_diffrn_reflns_limit_h_min       -13
_diffrn_reflns_limit_h_max       13
_diffrn_reflns_limit_k_min       -14
_diffrn_reflns_limit_k_max       14
_diffrn_reflns_limit_l_min       -16
_diffrn_reflns_limit_l_max       16
_diffrn_measured_fraction_theta_max 0.998
_diffrn_measured_fraction_theta_full 1.000
_diffrn_reflns_Laue_measured_fraction_max 0.998
_diffrn_reflns_Laue_measured_fraction_full 1.000
_diffrn_reflns_point_group_measured_fraction_max 0.998
_diffrn_reflns_point_group_measured_fraction_full 1.000
_reflns_number_total             6026
_reflns_number_gt                5062
_reflns_threshold_expression     'I > 2\s(I)'
_reflns_Friedel_coverage         0.000
_reflns_Friedel_fraction_max     .
_reflns_Friedel_fraction_full    .
_reflns_special_details          
;
 Reflections were merged by SHELXL according to the crystal
 class for the calculation of statistics and refinement.
 
 _reflns_Friedel_fraction is defined as the number of unique
 Friedel pairs measured divided by the number that would be
 possible theoretically, ignoring centric projections and
 systematic absences.
;
_computing_data_collection       
'Bruker BIS 8.5.5.6/2024-10-24 and APEX6 2024.9-0'
_computing_cell_refinement       'SAINT V8.41'
_computing_data_reduction        'SAINT V8.41'
_computing_structure_solution    'SHELXT 2018/2 (Sheldrick, 2018)'
_computing_structure_refinement  'SHELXL-2019/2 (Sheldrick, 2019)'
_computing_molecular_graphics    ?
_computing_publication_material  ?
_refine_special_details          ?
_refine_ls_structure_factor_coef Fsqd
_refine_ls_matrix_type           full
_refine_ls_weighting_scheme      calc
_refine_ls_weighting_details     
'w=1/[\s^2^(Fo^2^)+(0.0533P)^2^+0.4976P] where P=(Fo^2^+2Fc^2^)/3'
_atom_sites_solution_primary     direct
_atom_sites_solution_secondary   ?
_atom_sites_solution_hydrogens   geom
_refine_ls_hydrogen_treatment    constr
_refine_ls_number_reflns         6026
_refine_ls_number_parameters     254
_refine_ls_number_restraints     0
_refine_ls_R_factor_all          0.0521
_refine_ls_R_factor_gt           0.0415
_refine_ls_wR_factor_ref         0.1127
_refine_ls_wR_factor_gt          0.1061
_refine_ls_goodness_of_fit_ref   1.051
_refine_ls_restrained_S_all      1.051
_refine_ls_shift/su_max          0.000
_refine_ls_shift/su_mean         0.000
_refine_diff_density_max         0.438
_refine_diff_density_min         -0.421
_refine_diff_density_rms         0.058
_refine_ls_extinction_method     none
_refine_ls_extinction_coef       .

loop_
_atom_type_symbol
_atom_type_description
_atom_type_scat_dispersion_real
_atom_type_scat_dispersion_imag
_atom_type_scat_source
C C 0.0033 0.0016 'International Tables Vol C Tables 4.2.6.8 and 6.1.1.4'
H H 0.0000 0.0000 'International Tables Vol C Tables 4.2.6.8 and 6.1.1.4'
O O 0.0106 0.0060 'International Tables Vol C Tables 4.2.6.8 and 6.1.1.4'
S S 0.1246 0.1234 'International Tables Vol C Tables 4.2.6.8 and 6.1.1.4'

_geom_special_details            
;
 All esds (except the esd in the dihedral angle between two l.s. planes)
 are estimated using the full covariance matrix.  The cell esds are taken
 into account individually in the estimation of esds in distances, angles
 and torsion angles; correlations between esds in cell parameters are only
 used when they are defined by crystal symmetry.  An approximate (isotropic)
 treatment of cell esds is used for estimating esds involving l.s. planes.
;

loop_
_atom_site_label
_atom_site_type_symbol
_atom_site_fract_x
_atom_site_fract_y
_atom_site_fract_z
_atom_site_U_iso_or_equiv
_atom_site_adp_type
_atom_site_occupancy
_atom_site_site_symmetry_order
_atom_site_calc_flag
_atom_site_refinement_flags_posn
_atom_site_refinement_flags_adp
_atom_site_refinement_flags_occupancy
_atom_site_disorder_assembly
_atom_site_disorder_group
S1 S 0.22811(3) 0.10318(3) 0.43607(3) 0.01654(8) Uani 1 1 d . . . . .
O1 O 0.28295(12) -0.02098(10) 0.48496(10) 0.0242(2) Uani 1 1 d . . . . .
O2 O 0.46693(10) 0.53567(9) 0.33087(9) 0.02003(19) Uani 1 1 d . . . . .
C1 C 0.19892(14) 0.24729(12) 0.54947(11) 0.0159(2) Uani 1 1 d . . . . .
C2 C 0.36135(14) 0.25843(13) 0.54080(11) 0.0164(2) Uani 1 1 d . . . . .
H2A H 0.417739 0.169846 0.540780 0.020 Uiso 1 1 calc R U . . .
H2B H 0.368472 0.325602 0.602548 0.020 Uiso 1 1 calc R U . . .
C3 C 0.39415(13) 0.31456(12) 0.40288(11) 0.0143(2) Uani 1 1 d . . . . .
C4 C 0.40376(13) 0.18706(12) 0.31795(11) 0.0148(2) Uani 1 1 d . . . . .
C5 C 0.22362(13) 0.36989(12) 0.45868(12) 0.0160(2) Uani 1 1 d . . . . .
H5A H 0.201872 0.460561 0.503097 0.019 Uiso 1 1 calc R U . . .
H5B H 0.174766 0.365572 0.397188 0.019 Uiso 1 1 calc R U . . .
C6 C 0.06142(14) 0.24042(13) 0.67309(12) 0.0182(2) Uani 1 1 d . . . . .
C7 C 0.07443(17) 0.18799(15) 0.78291(14) 0.0256(3) Uani 1 1 d . . . . .
H7 H 0.171170 0.153354 0.778683 0.031 Uiso 1 1 calc R U . . .
C8 C -0.05424(19) 0.18626(17) 0.89899(14) 0.0318(3) Uani 1 1 d . . . . .
H8 H -0.044552 0.152381 0.974090 0.038 Uiso 1 1 calc R U . . .
C9 C -0.19609(18) 0.23382(16) 0.90500(15) 0.0310(3) Uani 1 1 d . . . . .
H9 H -0.283584 0.232335 0.984096 0.037 Uiso 1 1 calc R U . . .
C10 C -0.21039(16) 0.28368(16) 0.79538(15) 0.0293(3) Uani 1 1 d . . . . .
H10 H -0.307918 0.314964 0.799215 0.035 Uiso 1 1 calc R U . . .
C11 C -0.08195(15) 0.28788(15) 0.67985(13) 0.0238(3) Uani 1 1 d . . . . .
H11 H -0.091942 0.323179 0.605335 0.029 Uiso 1 1 calc R U . . .
C12 C 0.51066(13) 0.41981(12) 0.34819(11) 0.0155(2) Uani 1 1 d . . . . .
C13 C 0.67579(13) 0.38437(12) 0.31378(12) 0.0161(2) Uani 1 1 d . . . . .
C14 C 0.72922(14) 0.28680(13) 0.37844(13) 0.0192(2) Uani 1 1 d . . . . .
H14 H 0.659155 0.239076 0.447285 0.023 Uiso 1 1 calc R U . . .
C15 C 0.88512(15) 0.25949(14) 0.34200(14) 0.0224(3) Uani 1 1 d . . . . .
H15 H 0.921436 0.192910 0.385912 0.027 Uiso 1 1 calc R U . . .
C16 C 0.98757(15) 0.32913(15) 0.24182(13) 0.0237(3) Uani 1 1 d . . . . .
H16 H 1.093942 0.308768 0.216246 0.028 Uiso 1 1 calc R U . . .
C17 C 0.93563(15) 0.42881(15) 0.17836(13) 0.0239(3) Uani 1 1 d . . . . .
H17 H 1.006218 0.477850 0.111084 0.029 Uiso 1 1 calc R U . . .
C18 C 0.78042(15) 0.45607(14) 0.21389(12) 0.0198(2) Uani 1 1 d . . . . .
H18 H 0.744677 0.523612 0.170425 0.024 Uiso 1 1 calc R U . . .
C19 C 0.54197(14) 0.08366(13) 0.28922(12) 0.0183(2) Uani 1 1 d . . . . .
H19A H 0.632929 0.119840 0.224008 0.028 Uiso 1 1 calc R U . . .
H19B H 0.523917 -0.002533 0.256722 0.028 Uiso 1 1 calc R U . . .
H19C H 0.557351 0.067628 0.368575 0.028 Uiso 1 1 calc R U . . .
C20 C 0.37941(13) 0.21299(12) 0.19515(11) 0.0152(2) Uani 1 1 d . . . . .
C21 C 0.34469(15) 0.10386(13) 0.13554(13) 0.0200(2) Uani 1 1 d . . . . .
H21 H 0.332113 0.017452 0.174779 0.024 Uiso 1 1 calc R U . . .
C22 C 0.32838(16) 0.12002(14) 0.01996(13) 0.0227(3) Uani 1 1 d . . . . .
H22 H 0.304346 0.044904 -0.018754 0.027 Uiso 1 1 calc R U . . .
C23 C 0.34693(15) 0.24506(14) -0.03925(13) 0.0220(3) Uani 1 1 d . . . . .
H23 H 0.338464 0.255327 -0.119457 0.026 Uiso 1 1 calc R U . . .
C24 C 0.37803(15) 0.35517(14) 0.01992(13) 0.0210(2) Uani 1 1 d . . . . .
H24 H 0.389113 0.441603 -0.019259 0.025 Uiso 1 1 calc R U . . .
C25 C 0.39302(14) 0.33950(13) 0.13635(12) 0.0181(2) Uani 1 1 d . . . . .
H25 H 0.412811 0.415946 0.176460 0.022 Uiso 1 1 calc R U . . .

loop_
_atom_site_aniso_label
_atom_site_aniso_U_11
_atom_site_aniso_U_22
_atom_site_aniso_U_33
_atom_site_aniso_U_23
_atom_site_aniso_U_13
_atom_site_aniso_U_12
S1 0.01783(14) 0.01554(14) 0.01716(14) 0.00196(10) -0.00751(11) -0.00478(10)
O1 0.0296(5) 0.0171(4) 0.0266(5) 0.0055(4) -0.0117(4) -0.0040(4)
O2 0.0200(4) 0.0156(4) 0.0276(5) 0.0024(3) -0.0125(4) -0.0031(3)
C1 0.0160(5) 0.0161(5) 0.0159(5) 0.0007(4) -0.0066(4) -0.0025(4)
C2 0.0167(5) 0.0179(5) 0.0159(5) 0.0017(4) -0.0077(4) -0.0032(4)
C3 0.0140(5) 0.0139(5) 0.0159(5) 0.0014(4) -0.0069(4) -0.0021(4)
C4 0.0147(5) 0.0144(5) 0.0160(5) 0.0010(4) -0.0069(4) -0.0019(4)
C5 0.0148(5) 0.0153(5) 0.0178(5) 0.0013(4) -0.0064(4) -0.0017(4)
C6 0.0180(5) 0.0172(5) 0.0176(5) 0.0004(4) -0.0048(4) -0.0044(4)
C7 0.0242(6) 0.0305(7) 0.0214(6) 0.0056(5) -0.0081(5) -0.0048(5)
C8 0.0343(8) 0.0361(8) 0.0202(6) 0.0077(6) -0.0056(6) -0.0061(6)
C9 0.0281(7) 0.0286(7) 0.0245(7) 0.0036(6) 0.0017(6) -0.0052(6)
C10 0.0191(6) 0.0283(7) 0.0319(7) 0.0030(6) -0.0018(5) -0.0013(5)
C11 0.0192(6) 0.0262(7) 0.0228(6) 0.0033(5) -0.0055(5) -0.0018(5)
C12 0.0157(5) 0.0163(5) 0.0163(5) 0.0003(4) -0.0081(4) -0.0028(4)
C13 0.0149(5) 0.0163(5) 0.0183(5) -0.0001(4) -0.0079(4) -0.0026(4)
C14 0.0171(5) 0.0197(6) 0.0230(6) 0.0044(5) -0.0100(5) -0.0044(4)
C15 0.0182(6) 0.0245(6) 0.0281(7) 0.0043(5) -0.0130(5) -0.0017(5)
C16 0.0160(5) 0.0310(7) 0.0244(6) -0.0006(5) -0.0087(5) -0.0011(5)
C17 0.0182(6) 0.0317(7) 0.0198(6) 0.0044(5) -0.0052(5) -0.0060(5)
C18 0.0192(6) 0.0229(6) 0.0181(5) 0.0030(5) -0.0082(5) -0.0032(5)
C19 0.0182(5) 0.0183(5) 0.0193(5) -0.0004(4) -0.0089(4) 0.0016(4)
C20 0.0130(5) 0.0180(5) 0.0145(5) 0.0005(4) -0.0055(4) -0.0005(4)
C21 0.0249(6) 0.0164(5) 0.0207(6) -0.0003(4) -0.0115(5) -0.0003(5)
C22 0.0283(7) 0.0214(6) 0.0217(6) -0.0044(5) -0.0140(5) 0.0009(5)
C23 0.0234(6) 0.0274(7) 0.0182(6) 0.0013(5) -0.0116(5) -0.0013(5)
C24 0.0215(6) 0.0237(6) 0.0204(6) 0.0071(5) -0.0106(5) -0.0071(5)
C25 0.0174(5) 0.0207(6) 0.0180(5) 0.0039(4) -0.0084(4) -0.0061(4)

loop_
_geom_bond_atom_site_label_1
_geom_bond_atom_site_label_2
_geom_bond_distance
_geom_bond_site_symmetry_2
_geom_bond_publ_flag
S1 O1 1.4863(10) . ?
S1 C1 1.8427(13) . ?
S1 C4 1.9239(13) . ?
O2 C12 1.2264(15) . ?
C1 C6 1.4926(17) . ?
C1 C2 1.5408(17) . ?
C1 C5 1.5502(17) . ?
C2 C3 1.5712(17) . ?
C2 H2A 0.9900 . ?
C2 H2B 0.9900 . ?
C3 C12 1.5239(17) . ?
C3 C5 1.5546(17) . ?
C3 C4 1.5570(17) . ?
C4 C20 1.5209(16) . ?
C4 C19 1.5344(17) . ?
C5 H5A 0.9900 . ?
C5 H5B 0.9900 . ?
C6 C7 1.3945(19) . ?
C6 C11 1.3957(19) . ?
C7 C8 1.395(2) . ?
C7 H7 0.9500 . ?
C8 C9 1.385(2) . ?
C8 H8 0.9500 . ?
C9 C10 1.389(2) . ?
C9 H9 0.9500 . ?
C10 C11 1.3925(19) . ?
C10 H10 0.9500 . ?
C11 H11 0.9500 . ?
C12 C13 1.4891(17) . ?
C13 C14 1.3956(17) . ?
C13 C18 1.4037(17) . ?
C14 C15 1.3909(18) . ?
C14 H14 0.9500 . ?
C15 C16 1.385(2) . ?
C15 H15 0.9500 . ?
C16 C17 1.393(2) . ?
C16 H16 0.9500 . ?
C17 C18 1.3861(18) . ?
C17 H17 0.9500 . ?
C18 H18 0.9500 . ?
C19 H19A 0.9800 . ?
C19 H19B 0.9800 . ?
C19 H19C 0.9800 . ?
C20 C25 1.3980(17) . ?
C20 C21 1.4012(17) . ?
C21 C22 1.3893(18) . ?
C21 H21 0.9500 . ?
C22 C23 1.3863(19) . ?
C22 H22 0.9500 . ?
C23 C24 1.3890(19) . ?
C23 H23 0.9500 . ?
C24 C25 1.3921(18) . ?
C24 H24 0.9500 . ?
C25 H25 0.9500 . ?

loop_
_geom_angle_atom_site_label_1
_geom_angle_atom_site_label_2
_geom_angle_atom_site_label_3
_geom_angle
_geom_angle_site_symmetry_1
_geom_angle_site_symmetry_3
_geom_angle_publ_flag
O1 S1 C1 108.50(6) . . ?
O1 S1 C4 107.85(6) . . ?
C1 S1 C4 87.25(6) . . ?
C6 C1 C2 124.21(10) . . ?
C6 C1 C5 123.19(10) . . ?
C2 C1 C5 87.92(9) . . ?
C6 C1 S1 113.37(9) . . ?
C2 C1 S1 101.91(8) . . ?
C5 C1 S1 101.25(8) . . ?
C1 C2 C3 84.51(9) . . ?
C1 C2 H2A 114.6 . . ?
C3 C2 H2A 114.6 . . ?
C1 C2 H2B 114.6 . . ?
C3 C2 H2B 114.6 . . ?
H2A C2 H2B 111.7 . . ?
C12 C3 C5 116.45(10) . . ?
C12 C3 C4 119.24(10) . . ?
C5 C3 C4 104.79(9) . . ?
C12 C3 C2 119.16(10) . . ?
C5 C3 C2 86.69(9) . . ?
C4 C3 C2 105.18(9) . . ?
C20 C4 C19 109.83(10) . . ?
C20 C4 C3 116.85(10) . . ?
C19 C4 C3 115.95(10) . . ?
C20 C4 S1 107.09(8) . . ?
C19 C4 S1 106.96(8) . . ?
C3 C4 S1 98.70(8) . . ?
C1 C5 C3 84.76(9) . . ?
C1 C5 H5A 114.5 . . ?
C3 C5 H5A 114.5 . . ?
C1 C5 H5B 114.5 . . ?
C3 C5 H5B 114.5 . . ?
H5A C5 H5B 111.6 . . ?
C7 C6 C11 119.31(12) . . ?
C7 C6 C1 120.72(12) . . ?
C11 C6 C1 119.96(12) . . ?
C6 C7 C8 120.17(14) . . ?
C6 C7 H7 119.9 . . ?
C8 C7 H7 119.9 . . ?
C9 C8 C7 120.15(14) . . ?
C9 C8 H8 119.9 . . ?
C7 C8 H8 119.9 . . ?
C8 C9 C10 119.99(13) . . ?
C8 C9 H9 120.0 . . ?
C10 C9 H9 120.0 . . ?
C9 C10 C11 120.08(14) . . ?
C9 C10 H10 120.0 . . ?
C11 C10 H10 120.0 . . ?
C10 C11 C6 120.27(13) . . ?
C10 C11 H11 119.9 . . ?
C6 C11 H11 119.9 . . ?
O2 C12 C13 119.59(11) . . ?
O2 C12 C3 118.91(11) . . ?
C13 C12 C3 121.50(10) . . ?
C14 C13 C18 119.46(11) . . ?
C14 C13 C12 122.92(11) . . ?
C18 C13 C12 117.60(11) . . ?
C15 C14 C13 119.95(12) . . ?
C15 C14 H14 120.0 . . ?
C13 C14 H14 120.0 . . ?
C16 C15 C14 120.16(12) . . ?
C16 C15 H15 119.9 . . ?
C14 C15 H15 119.9 . . ?
C15 C16 C17 120.44(12) . . ?
C15 C16 H16 119.8 . . ?
C17 C16 H16 119.8 . . ?
C18 C17 C16 119.65(12) . . ?
C18 C17 H17 120.2 . . ?
C16 C17 H17 120.2 . . ?
C17 C18 C13 120.32(12) . . ?
C17 C18 H18 119.8 . . ?
C13 C18 H18 119.8 . . ?
C4 C19 H19A 109.5 . . ?
C4 C19 H19B 109.5 . . ?
H19A C19 H19B 109.5 . . ?
C4 C19 H19C 109.5 . . ?
H19A C19 H19C 109.5 . . ?
H19B C19 H19C 109.5 . . ?
C25 C20 C21 117.84(11) . . ?
C25 C20 C4 123.60(11) . . ?
C21 C20 C4 118.55(11) . . ?
C22 C21 C20 121.04(12) . . ?
C22 C21 H21 119.5 . . ?
C20 C21 H21 119.5 . . ?
C23 C22 C21 120.43(12) . . ?
C23 C22 H22 119.8 . . ?
C21 C22 H22 119.8 . . ?
C22 C23 C24 119.31(12) . . ?
C22 C23 H23 120.3 . . ?
C24 C23 H23 120.3 . . ?
C23 C24 C25 120.33(12) . . ?
C23 C24 H24 119.8 . . ?
C25 C24 H24 119.8 . . ?
C24 C25 C20 121.01(12) . . ?
C24 C25 H25 119.5 . . ?
C20 C25 H25 119.5 . . ?

loop_
_geom_torsion_atom_site_label_1
_geom_torsion_atom_site_label_2
_geom_torsion_atom_site_label_3
_geom_torsion_atom_site_label_4
_geom_torsion
_geom_torsion_site_symmetry_1
_geom_torsion_site_symmetry_2
_geom_torsion_site_symmetry_3
_geom_torsion_site_symmetry_4
_geom_torsion_publ_flag
O1 S1 C1 C6 -73.28(10) . . . . ?
C4 S1 C1 C6 178.81(9) . . . . ?
O1 S1 C1 C2 62.54(9) . . . . ?
C4 S1 C1 C2 -45.37(8) . . . . ?
O1 S1 C1 C5 152.78(8) . . . . ?
C4 S1 C1 C5 44.86(8) . . . . ?
C6 C1 C2 C3 -159.31(12) . . . . ?
C5 C1 C2 C3 -29.69(8) . . . . ?
S1 C1 C2 C3 71.37(8) . . . . ?
C1 C2 C3 C12 148.23(11) . . . . ?
C1 C2 C3 C5 29.63(8) . . . . ?
C1 C2 C3 C4 -74.80(10) . . . . ?
C12 C3 C4 C20 -63.85(14) . . . . ?
C5 C3 C4 C20 68.67(12) . . . . ?
C2 C3 C4 C20 159.23(10) . . . . ?
C12 C3 C4 C19 68.17(14) . . . . ?
C5 C3 C4 C19 -159.31(10) . . . . ?
C2 C3 C4 C19 -68.75(12) . . . . ?
C12 C3 C4 S1 -178.09(9) . . . . ?
C5 C3 C4 S1 -45.57(9) . . . . ?
C2 C3 C4 S1 44.99(9) . . . . ?
C6 C1 C5 C3 160.46(11) . . . . ?
C2 C1 C5 C3 30.03(8) . . . . ?
S1 C1 C5 C3 -71.71(8) . . . . ?
C12 C3 C5 C1 -150.51(10) . . . . ?
C4 C3 C5 C1 75.42(10) . . . . ?
C2 C3 C5 C1 -29.42(8) . . . . ?
C2 C1 C6 C7 -26.86(19) . . . . ?
C5 C1 C6 C7 -139.95(13) . . . . ?
S1 C1 C6 C7 97.60(13) . . . . ?
C2 C1 C6 C11 152.60(12) . . . . ?
C5 C1 C6 C11 39.50(18) . . . . ?
S1 C1 C6 C11 -82.95(14) . . . . ?
C11 C6 C7 C8 -1.6(2) . . . . ?
C1 C6 C7 C8 177.89(13) . . . . ?
C6 C7 C8 C9 1.4(2) . . . . ?
C7 C8 C9 C10 -0.2(2) . . . . ?
C8 C9 C10 C11 -1.0(2) . . . . ?
C9 C10 C11 C6 0.8(2) . . . . ?
C7 C6 C11 C10 0.4(2) . . . . ?
C1 C6 C11 C10 -179.03(13) . . . . ?
C5 C3 C12 O2 -12.01(16) . . . . ?
C4 C3 C12 O2 115.24(13) . . . . ?
C2 C3 C12 O2 -113.76(13) . . . . ?
C5 C3 C12 C13 168.91(10) . . . . ?
C4 C3 C12 C13 -63.84(15) . . . . ?
C2 C3 C12 C13 67.15(15) . . . . ?
O2 C12 C13 C14 149.81(13) . . . . ?
C3 C12 C13 C14 -31.11(17) . . . . ?
O2 C12 C13 C18 -28.43(17) . . . . ?
C3 C12 C13 C18 150.65(12) . . . . ?
C18 C13 C14 C15 -1.24(19) . . . . ?
C12 C13 C14 C15 -179.45(12) . . . . ?
C13 C14 C15 C16 0.1(2) . . . . ?
C14 C15 C16 C17 1.2(2) . . . . ?
C15 C16 C17 C18 -1.5(2) . . . . ?
C16 C17 C18 C13 0.4(2) . . . . ?
C14 C13 C18 C17 0.98(19) . . . . ?
C12 C13 C18 C17 179.28(12) . . . . ?
C19 C4 C20 C25 -115.69(13) . . . . ?
C3 C4 C20 C25 19.07(16) . . . . ?
S1 C4 C20 C25 128.51(11) . . . . ?
C19 C4 C20 C21 62.85(14) . . . . ?
C3 C4 C20 C21 -162.39(11) . . . . ?
S1 C4 C20 C21 -52.95(13) . . . . ?
C25 C20 C21 C22 1.69(19) . . . . ?
C4 C20 C21 C22 -176.94(12) . . . . ?
C20 C21 C22 C23 0.3(2) . . . . ?
C21 C22 C23 C24 -1.7(2) . . . . ?
C22 C23 C24 C25 1.1(2) . . . . ?
C23 C24 C25 C20 0.9(2) . . . . ?
C21 C20 C25 C24 -2.29(18) . . . . ?
C4 C20 C25 C24 176.26(11) . . . . ?

_shelx_res_file                  
;
TITL Werz_dk341OX_a.res in P-1
    Werz_dk341OX_a.res
    created by SHELXL-2019/3 at 17:29:48 on 20-Mar-2025
REM Old TITL Werz_dk341OX in P-1
REM SHELXT solution in P-1: R1 0.093, Rweak 0.006, Alpha 0.037
REM <I/s>   0.000 for    0 systematic absences,  Orientation as input
REM Formula found by SHELXT:  C25 O2 S
CELL  0.71073   9.6388   9.8252  11.3398   89.784   66.003   85.593
ZERR    2.000   0.0028   0.0031   0.0026    0.007    0.016    0.008
LATT  1
SFAC C H O S
UNIT 50 44 4 2
TEMP -173.150
SIZE 0.084 0.204 0.305
L.S. 10
BOND $H
CONF
MORE -1
LIST 4
ACTA
FMAP 2
PLAN 20
WGHT    0.053300    0.497600
FVAR       0.85570
S1    4    0.228107    0.103182    0.436072    11.00000    0.01783    0.01554 =
         0.01716    0.00196   -0.00751   -0.00478
O1    3    0.282948   -0.020984    0.484960    11.00000    0.02965    0.01710 =
         0.02656    0.00552   -0.01174   -0.00405
O2    3    0.466932    0.535671    0.330869    11.00000    0.01996    0.01559 =
         0.02755    0.00241   -0.01251   -0.00310
C1    1    0.198917    0.247288    0.549466    11.00000    0.01598    0.01611 =
         0.01586    0.00065   -0.00662   -0.00246
C2    1    0.361350    0.258428    0.540803    11.00000    0.01673    0.01790 =
         0.01593    0.00171   -0.00772   -0.00324
AFIX  23
H2A   2    0.417739    0.169846    0.540780    11.00000   -1.20000
H2B   2    0.368472    0.325602    0.602548    11.00000   -1.20000
AFIX   0
C3    1    0.394146    0.314563    0.402877    11.00000    0.01401    0.01393 =
         0.01588    0.00144   -0.00694   -0.00209
C4    1    0.403761    0.187057    0.317948    11.00000    0.01471    0.01439 =
         0.01597    0.00102   -0.00692   -0.00187
C5    1    0.223618    0.369890    0.458679    11.00000    0.01477    0.01527 =
         0.01782    0.00125   -0.00637   -0.00168
AFIX  23
H5A   2    0.201872    0.460561    0.503097    11.00000   -1.20000
H5B   2    0.174766    0.365572    0.397188    11.00000   -1.20000
AFIX   0
C6    1    0.061422    0.240424    0.673085    11.00000    0.01802    0.01717 =
         0.01759    0.00042   -0.00478   -0.00443
C7    1    0.074432    0.187989    0.782914    11.00000    0.02415    0.03047 =
         0.02138    0.00561   -0.00814   -0.00484
AFIX  43
H7    2    0.171170    0.153354    0.778683    11.00000   -1.20000
AFIX   0
C8    1   -0.054240    0.186258    0.898992    11.00000    0.03428    0.03607 =
         0.02015    0.00771   -0.00565   -0.00610
AFIX  43
H8    2   -0.044552    0.152381    0.974090    11.00000   -1.20000
AFIX   0
C9    1   -0.196090    0.233822    0.904997    11.00000    0.02806    0.02864 =
         0.02453    0.00355    0.00165   -0.00516
AFIX  43
H9    2   -0.283584    0.232335    0.984096    11.00000   -1.20000
AFIX   0
C10   1   -0.210390    0.283681    0.795380    11.00000    0.01913    0.02826 =
         0.03189    0.00305   -0.00176   -0.00126
AFIX  43
H10   2   -0.307918    0.314964    0.799215    11.00000   -1.20000
AFIX   0
C11   1   -0.081945    0.287875    0.679851    11.00000    0.01924    0.02620 =
         0.02283    0.00329   -0.00553   -0.00179
AFIX  43
H11   2   -0.091942    0.323179    0.605335    11.00000   -1.20000
AFIX   0
C12   1    0.510659    0.419805    0.348192    11.00000    0.01569    0.01628 =
         0.01628    0.00030   -0.00813   -0.00275
C13   1    0.675791    0.384370    0.313779    11.00000    0.01491    0.01631 =
         0.01832   -0.00012   -0.00789   -0.00256
C14   1    0.729216    0.286800    0.378437    11.00000    0.01713    0.01974 =
         0.02300    0.00436   -0.01004   -0.00440
AFIX  43
H14   2    0.659155    0.239076    0.447285    11.00000   -1.20000
AFIX   0
C15   1    0.885118    0.259485    0.342000    11.00000    0.01818    0.02452 =
         0.02805    0.00427   -0.01298   -0.00169
AFIX  43
H15   2    0.921436    0.192910    0.385912    11.00000   -1.20000
AFIX   0
C16   1    0.987565    0.329133    0.241822    11.00000    0.01599    0.03099 =
         0.02437   -0.00056   -0.00870   -0.00109
AFIX  43
H16   2    1.093942    0.308768    0.216246    11.00000   -1.20000
AFIX   0
C17   1    0.935635    0.428809    0.178361    11.00000    0.01818    0.03167 =
         0.01984    0.00438   -0.00519   -0.00600
AFIX  43
H17   2    1.006218    0.477850    0.111084    11.00000   -1.20000
AFIX   0
C18   1    0.780421    0.456072    0.213889    11.00000    0.01920    0.02295 =
         0.01809    0.00299   -0.00819   -0.00321
AFIX  43
H18   2    0.744677    0.523612    0.170425    11.00000   -1.20000
AFIX   0
C19   1    0.541975    0.083657    0.289218    11.00000    0.01816    0.01834 =
         0.01929   -0.00039   -0.00893    0.00157
AFIX 137
H19A  2    0.632929    0.119840    0.224008    11.00000   -1.50000
H19B  2    0.523917   -0.002533    0.256722    11.00000   -1.50000
H19C  2    0.557351    0.067628    0.368575    11.00000   -1.50000
AFIX   0
C20   1    0.379414    0.212993    0.195146    11.00000    0.01295    0.01795 =
         0.01449    0.00048   -0.00545   -0.00049
C21   1    0.344693    0.103857    0.135540    11.00000    0.02492    0.01643 =
         0.02070   -0.00029   -0.01150   -0.00033
AFIX  43
H21   2    0.332113    0.017452    0.174779    11.00000   -1.20000
AFIX   0
C22   1    0.328375    0.120022    0.019960    11.00000    0.02831    0.02137 =
         0.02172   -0.00444   -0.01404    0.00093
AFIX  43
H22   2    0.304346    0.044904   -0.018754    11.00000   -1.20000
AFIX   0
C23   1    0.346929    0.245060   -0.039249    11.00000    0.02343    0.02740 =
         0.01817    0.00128   -0.01159   -0.00135
AFIX  43
H23   2    0.338464    0.255327   -0.119457    11.00000   -1.20000
AFIX   0
C24   1    0.378025    0.355169    0.019921    11.00000    0.02154    0.02374 =
         0.02044    0.00708   -0.01058   -0.00712
AFIX  43
H24   2    0.389113    0.441603   -0.019259    11.00000   -1.20000
AFIX   0
C25   1    0.393024    0.339503    0.136350    11.00000    0.01738    0.02071 =
         0.01800    0.00387   -0.00839   -0.00608
AFIX  43
H25   2    0.412811    0.415946    0.176460    11.00000   -1.20000
AFIX   0
HKLF 4


REM  Werz_dk341OX_a.res in P-1
REM wR2 = 0.1127, GooF = S = 1.051, Restrained GooF = 1.051 for all data
REM R1 = 0.0415 for 5062 Fo > 4sig(Fo) and 0.0521 for all 6026 data
REM 254 parameters refined using 0 restraints

END

WGHT      0.0533      0.4976

REM Highest difference peak  0.438,  deepest hole -0.421,  1-sigma level  0.058
Q1    1   0.1262  0.2345  0.6131  11.00000  0.05    0.44
Q2    1   0.2728  0.0454  0.4494  11.00000  0.05    0.39
Q3    1   0.4748  0.1395  0.3059  11.00000  0.05    0.36
Q4    1   0.1933  0.3058  0.5100  11.00000  0.05    0.36
Q5    1   0.0648  0.2035  0.7260  11.00000  0.05    0.36
Q6    1   0.9573  0.3633  0.1934  11.00000  0.05    0.35
Q7    1   0.6949  0.3419  0.3494  11.00000  0.05    0.35
Q8    1   0.3165  0.3625  0.4138  11.00000  0.05    0.35
Q9    1  -0.0143  0.2473  0.6776  11.00000  0.05    0.34
Q10   1   0.7385  0.4086  0.2541  11.00000  0.05    0.34
Q11   1   0.3936  0.2801  0.4629  11.00000  0.05    0.34
Q12   1   0.5940  0.4030  0.3314  11.00000  0.05    0.33
Q13   1   0.3666  0.2816  0.1751  11.00000  0.05    0.33
Q14   1   0.3334  0.1841 -0.0059  11.00000  0.05    0.33
Q15   1   0.9385  0.2973  0.2894  11.00000  0.05    0.32
Q16   1   0.8061  0.2724  0.3598  11.00000  0.05    0.32
Q17   1   0.3553  0.2963 -0.0015  11.00000  0.05    0.32
Q18   1   0.4017  0.2554  0.3538  11.00000  0.05    0.32
Q19   1   0.4554  0.3602  0.3685  11.00000  0.05    0.31
Q20   1   0.3683  0.1636  0.1645  11.00000  0.05    0.31
;
_shelx_res_checksum              78265
####################################################################### 
# 
# This file contains crystal structure data downloaded from the 
# Cambridge Structural Database (CSD) hosted by the Cambridge 
# Crystallographic Data Centre (CCDC).
# 
# Full information about CCDC data access policies and citation 
# guidelines are available at http://www.ccdc.cam.ac.uk/access/V1 
# 
# Audit and citation data items may have been added by the CCDC. 
# Please retain this information to preserve the provenance of 
# this file and to allow appropriate attribution of the data. 
# 
#######################################################################

data_Werz_dk320HT_1
_database_code_depnum_ccdc_archive 'CCDC 2392683'
loop_
_audit_author_name
_audit_author_address
'Burkhard Butschke'
;Albert Ludwigs Universitaet Freiburg
Germany
;
_audit_update_record             
;
2024-10-22 deposited with the CCDC.	2025-04-02 downloaded from the CCDC.
;
_audit_creation_method           
;FinalCif V144 by Daniel Kratzert, Freiburg 2024, 
https://dkratzert.de/finalcif.html
;
_shelx_SHELXL_version_number     2019/3
_chemical_name_systematic        ?
_chemical_name_common            ?
_chemical_formula_sum            'C30 H26 O S'
_chemical_formula_moiety         'C30 H26 O S'
_chemical_formula_weight         434.57
_chemical_melting_point          ?
_chemical_absolute_configuration ad
_space_group_crystal_system      orthorhombic
_space_group_IT_number           19
_space_group_name_H-M_alt        'P 21 21 21'
_space_group_name_Hall           'P 2ac 2ab'
_shelx_space_group_comment       
;
The symmetry employed for this shelxl refinement is uniquely defined
by the following loop, which should always be used as a source of
symmetry information in preference to the above space-group names.
They are only intended as comments.
;

loop_
_space_group_symop_operation_xyz
'x, y, z'
'-x+1/2, -y, z+1/2'
'-x, y+1/2, -z+1/2'
'x+1/2, -y+1/2, -z'

_cell_length_a                   7.683(5)
_cell_length_b                   15.401(8)
_cell_length_c                   37.98(2)
_cell_angle_alpha                90
_cell_angle_beta                 90
_cell_angle_gamma                90
_cell_volume                     4495(4)
_cell_formula_units_Z            8
_cell_measurement_temperature    100(2)
_cell_measurement_reflns_used    9971
_cell_measurement_theta_min      2.645
_cell_measurement_theta_max      27.5485
_exptl_crystal_description       plate
_exptl_crystal_colour            colourless
_exptl_crystal_recrystallization_method 
'Crystals were obtained at room temperature by slow solvent evaporation from asolution of the compound dissolved in dichloromethane.'
_exptl_crystal_density_meas      ?
_exptl_crystal_density_method    ?
_exptl_crystal_density_diffrn    1.284
_exptl_crystal_F_000             1840
_exptl_crystal_size_max          0.289
_exptl_crystal_size_mid          0.138
_exptl_crystal_size_min          0.036
_exptl_absorpt_coefficient_mu    0.165
_exptl_absorpt_correction_type   multi-scan
_exptl_absorpt_correction_T_min  0.6829
_exptl_absorpt_correction_T_max  0.7458
_exptl_absorpt_process_details   
;SADABS-2016/2 - Bruker AXS area detector scaling and absorption correction: 
Krause, L., Herbst-Irmer, R., Sheldrick G.M. & Stalke D., J. Appl. Cryst. 48 
(2015) 3-10
;
_exptl_absorpt_special_details   ?
_shelx_estimated_absorpt_T_min   ?
_shelx_estimated_absorpt_T_max   ?
_exptl_transmission_factor_min   ?
_exptl_transmission_factor_max   ?
_exptl_special_details           ?
_diffrn_ambient_temperature      100(2)
_diffrn_ambient_environment      N~2~
_diffrn_radiation_type           MoK\a
_diffrn_radiation_wavelength     0.71073
_diffrn_radiation_monochromator  'mirror optics'
_olex2_diffrn_ambient_temperature_device 'Oxford Cryostream 800'
_diffrn_measurement_ambient_temperature_device_make ?
_diffrn_radiation_probe          x-ray
_diffrn_source                   'microfocus sealed X-ray tube'
_diffrn_source_type              'Incoatec I\ms'
_diffrn_source_voltage           50.0
_diffrn_source_current           0.6
_diffrn_detector                 CCD
_diffrn_detector_type            'Bruker APEXII'
_diffrn_detector_area_resol_mean 8.3
_diffrn_measurement_device       'three-circle diffractometer'
_diffrn_measurement_device_type  'Bruker APEX2 QUAZAR'
_diffrn_measurement_method       '\w and \f scans'
_diffrn_measurement_specimen_support 'MiTeGen micromount'
_diffrn_reflns_number            152829
_diffrn_reflns_av_unetI/netI     0.0522
_diffrn_reflns_av_R_equivalents  0.1031
_diffrn_reflns_theta_min         1.072
_diffrn_reflns_theta_max         29.157
_diffrn_reflns_theta_full        25.242
_diffrn_reflns_limit_h_min       -10
_diffrn_reflns_limit_h_max       10
_diffrn_reflns_limit_k_min       -21
_diffrn_reflns_limit_k_max       21
_diffrn_reflns_limit_l_min       -51
_diffrn_reflns_limit_l_max       51
_diffrn_measured_fraction_theta_max 0.998
_diffrn_measured_fraction_theta_full 0.999
_diffrn_reflns_Laue_measured_fraction_max 0.998
_diffrn_reflns_Laue_measured_fraction_full 0.999
_diffrn_reflns_point_group_measured_fraction_max 0.998
_diffrn_reflns_point_group_measured_fraction_full 0.999
_reflns_number_total             12109
_reflns_number_gt                9713
_reflns_threshold_expression     'I > 2\s(I)'
_reflns_Friedel_coverage         0.790
_reflns_Friedel_fraction_max     0.999
_reflns_Friedel_fraction_full    1.000
_reflns_special_details          
;
 Reflections were merged by SHELXL according to the crystal
 class for the calculation of statistics and refinement.
 
 _reflns_Friedel_fraction is defined as the number of unique
 Friedel pairs measured divided by the number that would be
 possible theoretically, ignoring centric projections and
 systematic absences. Completness statistics refer to single and
 composite reflections containing twin component 1 only.
;
_computing_data_collection       
'Bruker BIS 2018.9.0.3/05-Dec-2018 and APEX5_2023.9-2'
_computing_cell_refinement       'SAINT V8.41'
_computing_data_reduction        'SAINT V8.41'
_computing_structure_solution    'SHELXT 2018/2'
_computing_structure_refinement  'SHELXL-2019/2 (Sheldrick, 2019)'
_computing_molecular_graphics    ?
_computing_publication_material  ?
_refine_special_details          
;
 Refined as a 2-component inversion twin.
;
_refine_ls_structure_factor_coef Fsqd
_refine_ls_matrix_type           full
_refine_ls_weighting_scheme      calc
_refine_ls_weighting_details     
'w=1/[\s^2^(Fo^2^)+(0.0597P)^2^+8.5017P] where P=(Fo^2^+2Fc^2^)/3'
_atom_sites_solution_primary     direct
_atom_sites_solution_secondary   ?
_atom_sites_solution_hydrogens   geom
_refine_ls_hydrogen_treatment    constr
_refine_ls_number_reflns         12109
_refine_ls_number_parameters     763
_refine_ls_number_restraints     2618
_refine_ls_R_factor_all          0.0891
_refine_ls_R_factor_gt           0.0700
_refine_ls_wR_factor_ref         0.1791
_refine_ls_wR_factor_gt          0.1693
_refine_ls_goodness_of_fit_ref   1.057
_refine_ls_restrained_S_all      1.013
_refine_ls_shift/su_max          0.000
_refine_ls_shift/su_mean         0.000
_refine_diff_density_max         0.955
_refine_diff_density_min         -0.455
_refine_diff_density_rms         0.078
_refine_ls_extinction_method     none
_refine_ls_extinction_coef       .
_refine_ls_abs_structure_Flack   0.42(15)
_refine_ls_abs_structure_details 
;
 Refined as an inversion twin.
;

loop_
_atom_type_symbol
_atom_type_description
_atom_type_scat_dispersion_real
_atom_type_scat_dispersion_imag
_atom_type_scat_source
C C 0.0033 0.0016 'International Tables Vol C Tables 4.2.6.8 and 6.1.1.4'
H H 0.0000 0.0000 'International Tables Vol C Tables 4.2.6.8 and 6.1.1.4'
O O 0.0106 0.0060 'International Tables Vol C Tables 4.2.6.8 and 6.1.1.4'
S S 0.1246 0.1234 'International Tables Vol C Tables 4.2.6.8 and 6.1.1.4'

_geom_special_details            
;
 All esds (except the esd in the dihedral angle between two l.s. planes)
 are estimated using the full covariance matrix.  The cell esds are taken
 into account individually in the estimation of esds in distances, angles
 and torsion angles; correlations between esds in cell parameters are only
 used when they are defined by crystal symmetry.  An approximate (isotropic)
 treatment of cell esds is used for estimating esds involving l.s. planes.
;

loop_
_atom_site_label
_atom_site_type_symbol
_atom_site_fract_x
_atom_site_fract_y
_atom_site_fract_z
_atom_site_U_iso_or_equiv
_atom_site_adp_type
_atom_site_occupancy
_atom_site_site_symmetry_order
_atom_site_calc_flag
_atom_site_refinement_flags_posn
_atom_site_refinement_flags_adp
_atom_site_refinement_flags_occupancy
_atom_site_disorder_assembly
_atom_site_disorder_group
S1 S 0.79457(17) 0.51583(8) 0.70981(3) 0.0225(3) Uani 1 1 d . . . . .
S2 S 0.19050(17) 0.47840(8) 0.28925(3) 0.0225(3) Uani 1 1 d . . . . .
O1 O 0.7259(6) 0.3111(3) 0.61257(11) 0.0342(10) Uani 1 1 d . . . . .
O2 O 0.3121(7) 0.6771(3) 0.38653(10) 0.0388(11) Uani 1 1 d . . . . .
C1 C 0.5785(7) 0.4871(4) 0.69335(13) 0.0257(11) Uani 1 1 d . . . . .
H1 H 0.473638 0.503306 0.707496 0.031 Uiso 1 1 calc R U . . .
C2 C 0.5896(7) 0.5157(4) 0.65471(13) 0.0240(10) Uani 1 1 d . . . . .
H2A H 0.647603 0.572313 0.650900 0.029 Uiso 1 1 calc R U . . .
H2B H 0.478921 0.511395 0.641489 0.029 Uiso 1 1 calc R U . . .
C3 C 0.7117(7) 0.4349(3) 0.65109(13) 0.0219(10) Uani 1 1 d . . . . .
C4 C 0.8874(6) 0.4597(3) 0.66975(12) 0.0181(9) Uani 1 1 d . . . . .
C5 C 0.5977(7) 0.3936(4) 0.68032(14) 0.0269(12) Uani 1 1 d . . . . .
H5A H 0.488395 0.366774 0.671801 0.032 Uiso 1 1 calc R U . . .
H5B H 0.661278 0.354612 0.696576 0.032 Uiso 1 1 calc R U . . .
C6 C 0.7133(6) 0.3902(3) 0.61515(13) 0.0191(9) Uani 1 1 d . . . . .
C7 C 0.9990(6) 0.3855(3) 0.68428(12) 0.0172(10) Uani 1 1 d . . . . .
C8 C 0.9804(7) 0.2985(3) 0.67471(14) 0.0243(11) Uani 1 1 d . . . . .
H8 H 0.892669 0.282125 0.658376 0.029 Uiso 1 1 calc R U . . .
C9 C 1.0912(8) 0.2347(3) 0.68920(14) 0.0263(11) Uani 1 1 d . . . . .
H9 H 1.079171 0.175932 0.682030 0.032 Uiso 1 1 calc R U . . .
C10 C 1.2172(7) 0.2566(3) 0.71371(13) 0.0192(10) Uani 1 1 d . . . . .
C11 C 1.2346(6) 0.3432(3) 0.72346(14) 0.0207(10) Uani 1 1 d . . . . .
H11 H 1.319363 0.359229 0.740464 0.025 Uiso 1 1 calc R U . . .
C12 C 1.1290(6) 0.4062(3) 0.70853(13) 0.0196(9) Uani 1 1 d . . . . .
H12 H 1.145580 0.465258 0.714987 0.023 Uiso 1 1 calc R U . . .
C13 C 1.3331(8) 0.1885(4) 0.72994(14) 0.0288(12) Uani 1 1 d . . . . .
H13A H 1.452992 0.210167 0.730829 0.043 Uiso 1 1 calc R U . . .
H13B H 1.328864 0.135551 0.715685 0.043 Uiso 1 1 calc R U . . .
H13C H 1.292871 0.175677 0.753861 0.043 Uiso 1 1 calc R U . . .
C14 C 0.9986(6) 0.5192(3) 0.64693(12) 0.0166(9) Uani 1 1 d . . . . .
C15 C 0.9902(7) 0.6100(3) 0.64841(14) 0.0217(10) Uani 1 1 d . . . . .
H15 H 0.917147 0.637063 0.665340 0.026 Uiso 1 1 calc R U . . .
C16 C 1.0878(7) 0.6613(4) 0.62537(13) 0.0248(11) Uani 1 1 d . . . . .
H16 H 1.080814 0.722754 0.627039 0.030 Uiso 1 1 calc R U . . .
C17 C 1.1940(7) 0.6243(3) 0.60024(14) 0.0250(11) Uani 1 1 d . . . . .
C18 C 1.2001(7) 0.5324(4) 0.59811(14) 0.0252(11) Uani 1 1 d . . . . .
H18 H 1.271287 0.505399 0.580849 0.030 Uiso 1 1 calc R U . . .
C19 C 1.1032(6) 0.4817(3) 0.62095(12) 0.0208(10) Uani 1 1 d . . . . .
H19 H 1.107946 0.420300 0.618922 0.025 Uiso 1 1 calc R U . . .
C20 C 1.3037(10) 0.6793(4) 0.5765(2) 0.0457(17) Uani 1 1 d . . . . .
H20A H 1.292678 0.658494 0.552209 0.069 Uiso 1 1 calc R U . . .
H20B H 1.425690 0.675649 0.583876 0.069 Uiso 1 1 calc R U . . .
H20C H 1.264563 0.739785 0.577830 0.069 Uiso 1 1 calc R U . . .
C21 C 0.4073(7) 0.5037(4) 0.30518(14) 0.0274(11) Uani 1 1 d . . . . .
H21 H 0.510574 0.486356 0.290778 0.033 Uiso 1 1 calc R U . . .
C22 C 0.3955(7) 0.4738(4) 0.34401(13) 0.0264(11) Uani 1 1 d . . . . .
H22A H 0.506873 0.475743 0.357093 0.032 Uiso 1 1 calc R U . . .
H22B H 0.333811 0.418020 0.347609 0.032 Uiso 1 1 calc R U . . .
C23 C 0.2771(6) 0.5578(3) 0.34826(13) 0.0192(10) Uani 1 1 d . . . . .
C24 C 0.0995(6) 0.5348(3) 0.32916(12) 0.0183(9) Uani 1 1 d . . . . .
C25 C 0.3940(7) 0.5984(4) 0.31896(13) 0.0259(11) Uani 1 1 d . . . . .
H25A H 0.332596 0.638875 0.302963 0.031 Uiso 1 1 calc R U . . .
H25B H 0.505028 0.623198 0.327530 0.031 Uiso 1 1 calc R U . . .
C26 C 0.2713(7) 0.6017(4) 0.38380(14) 0.0232(11) Uani 1 1 d . . . . .
C27 C -0.0140(6) 0.4765(4) 0.35200(12) 0.0198(10) Uani 1 1 d . . . . .
C28 C -0.0051(7) 0.3870(3) 0.35191(13) 0.0223(10) Uani 1 1 d . . . . .
H28 H 0.067482 0.358324 0.335324 0.027 Uiso 1 1 calc R U . . .
C29 C -0.1017(7) 0.3380(4) 0.37594(14) 0.0267(11) Uani 1 1 d . . . . .
H29 H -0.092436 0.276497 0.375380 0.032 Uiso 1 1 calc R U . . .
C30 C -0.2108(7) 0.3763(4) 0.40062(15) 0.0293(12) Uani 1 1 d . . . . .
C31 C -0.2227(7) 0.4664(4) 0.40014(14) 0.0253(11) Uani 1 1 d . . . . .
H31 H -0.295904 0.494867 0.416678 0.030 Uiso 1 1 calc R U . . .
C32 C -0.1288(7) 0.5161(4) 0.37575(12) 0.0219(10) Uani 1 1 d . . . . .
H32 H -0.143217 0.577341 0.375307 0.026 Uiso 1 1 calc R U . . .
C33 C -0.3127(9) 0.3232(5) 0.42628(19) 0.0491(19) Uani 1 1 d . . . . .
H33A H -0.375745 0.361784 0.442346 0.074 Uiso 1 1 calc R U . . .
H33B H -0.233237 0.286259 0.439817 0.074 Uiso 1 1 calc R U . . .
H33C H -0.395968 0.286672 0.413521 0.074 Uiso 1 1 calc R U . . .
C34 C -0.0043(6) 0.6125(3) 0.31570(12) 0.0182(10) Uani 1 1 d . . . . .
C35 C -0.1360(6) 0.5947(3) 0.29091(13) 0.0203(10) Uani 1 1 d . . . . .
H35 H -0.154095 0.536631 0.283367 0.024 Uiso 1 1 calc R U . . .
C36 C -0.2394(6) 0.6602(3) 0.27733(14) 0.0204(10) Uani 1 1 d . . . . .
H36 H -0.325952 0.646321 0.260387 0.024 Uiso 1 1 calc R U . . .
C37 C -0.2188(7) 0.7466(3) 0.28807(16) 0.0239(11) Uani 1 1 d . . . . .
C38 C -0.0906(8) 0.7634(4) 0.31250(14) 0.0267(11) Uani 1 1 d . . . . .
H38 H -0.074840 0.821355 0.320492 0.032 Uiso 1 1 calc R U . . .
C39 C 0.0170(8) 0.6981(3) 0.32590(14) 0.0251(11) Uani 1 1 d . . . . .
H39 H 0.105978 0.712642 0.342239 0.030 Uiso 1 1 calc R U . . .
C40 C -0.3311(9) 0.8163(4) 0.27225(15) 0.0314(13) Uani 1 1 d . . . . .
H40A H -0.292036 0.873245 0.280659 0.047 Uiso 1 1 calc R U . . .
H40B H -0.452425 0.807044 0.279240 0.047 Uiso 1 1 calc R U . . .
H40C H -0.321943 0.814175 0.246528 0.047 Uiso 1 1 calc R U . . .
C1_1 C 0.2294(6) 0.4665(4) 0.42170(14) 0.0195(10) Uani 0.909(3) 1 d D U P A 1
H1_1 H 0.283764 0.431571 0.404263 0.023 Uiso 0.909(3) 1 calc R U P A 1
C2_1 C 0.2090(6) 0.5545(3) 0.41593(12) 0.0202(9) Uani 0.909(3) 1 d D U P A 1
C3_1 C 0.1269(7) 0.6067(4) 0.44238(13) 0.0223(9) Uani 0.909(3) 1 d D U P A 1
H3_1 H 0.113344 0.667350 0.438603 0.027 Uiso 0.909(3) 1 calc R U P A 1
C4_1 C 0.0681(7) 0.5706(3) 0.47282(13) 0.0233(10) Uani 0.909(3) 1 d D U P A 1
H4_1 H 0.012150 0.605988 0.489889 0.028 Uiso 0.909(3) 1 calc R U P A 1
C4A_1 C 0.0895(7) 0.4804(3) 0.47934(12) 0.0201(8) Uani 0.909(3) 1 d D U P A 1
C5_1 C 0.0330(8) 0.4408(4) 0.51099(14) 0.0252(10) Uani 0.909(3) 1 d D U P A 1
H5_1 H -0.019554 0.475425 0.528746 0.030 Uiso 0.909(3) 1 calc R U P A 1
C6_1 C 0.0529(8) 0.3534(4) 0.51648(15) 0.0283(11) Uani 0.909(3) 1 d D U P A 1
H6_1 H 0.010837 0.327882 0.537595 0.034 Uiso 0.909(3) 1 calc R U P A 1
C7_1 C 0.1353(8) 0.3014(4) 0.49098(14) 0.0255(10) Uani 0.909(3) 1 d D U P A 1
H7_1 H 0.152309 0.241209 0.495259 0.031 Uiso 0.909(3) 1 calc R U P A 1
C8_1 C 0.1917(8) 0.3379(3) 0.45958(13) 0.0228(10) Uani 0.909(3) 1 d D U P A 1
H8_1 H 0.245157 0.302478 0.442212 0.027 Uiso 0.909(3) 1 calc R U P A 1
C8A_1 C 0.1699(7) 0.4276(3) 0.45339(12) 0.0183(8) Uani 0.909(3) 1 d D U P A 1
C1_2 C 0.7216(7) 0.5259(3) 0.57728(13) 0.0185(9) Uani 0.909(3) 1 d D U P A 1
H1_2 H 0.785465 0.555562 0.595004 0.022 Uiso 0.909(3) 1 calc R U P A 1
C2_2 C 0.6708(6) 0.4406(3) 0.58275(12) 0.0180(9) Uani 0.909(3) 1 d D U P A 1
C3_2 C 0.5748(7) 0.3973(3) 0.55609(13) 0.0202(9) Uani 0.909(3) 1 d D U P A 1
H3_2 H 0.542111 0.338381 0.559438 0.024 Uiso 0.909(3) 1 calc R U P A 1
C4_2 C 0.5279(7) 0.4392(3) 0.52538(13) 0.0221(9) Uani 0.909(3) 1 d D U P A 1
H4_2 H 0.460086 0.409740 0.508209 0.027 Uiso 0.909(3) 1 calc R U P A 1
C4A_2 C 0.5807(6) 0.5254(3) 0.51953(12) 0.0198(8) Uani 0.909(3) 1 d D U P A 1
C5_2 C 0.5378(8) 0.5708(4) 0.48808(14) 0.0244(10) Uani 0.909(3) 1 d D U P A 1
H5_2 H 0.472196 0.542111 0.470358 0.029 Uiso 0.909(3) 1 calc R U P A 1
C6_2 C 0.5886(7) 0.6543(4) 0.48285(14) 0.0257(10) Uani 0.909(3) 1 d D U P A 1
H6_2 H 0.555456 0.683677 0.461911 0.031 Uiso 0.909(3) 1 calc R U P A 1
C7_2 C 0.6908(8) 0.6979(4) 0.50846(14) 0.0252(10) Uani 0.909(3) 1 d D U P A 1
H7_2 H 0.728524 0.755767 0.504443 0.030 Uiso 0.909(3) 1 calc R U P A 1
C8_2 C 0.7351(8) 0.6557(3) 0.53922(14) 0.0217(10) Uani 0.909(3) 1 d D U P A 1
H8_2 H 0.803882 0.684772 0.556327 0.026 Uiso 0.909(3) 1 calc R U P A 1
C8A_2 C 0.6792(7) 0.5694(3) 0.54559(12) 0.0184(8) Uani 0.909(3) 1 d D U P A 1
C1_3 C 0.276(5) 0.473(2) 0.4220(8) 0.018(3) Uani 0.091(3) 1 d D U P A 2
H1_3 H 0.213280 0.443963 0.403836 0.021 Uiso 0.091(3) 1 calc R U P A 2
C2_3 C 0.326(5) 0.559(2) 0.4175(8) 0.018(3) Uani 0.091(3) 1 d D U P A 2
C3_3 C 0.419(5) 0.602(2) 0.4444(8) 0.015(5) Uani 0.091(3) 1 d D U P A 2
H3_3 H 0.453598 0.660615 0.441430 0.018 Uiso 0.091(3) 1 calc R U P A 2
C4_3 C 0.459(6) 0.5573(18) 0.4756(8) 0.016(5) Uani 0.091(3) 1 d D U P A 2
H4_3 H 0.519794 0.586415 0.493832 0.020 Uiso 0.091(3) 1 calc R U P A 2
C4A_3 C 0.409(5) 0.4702(17) 0.4801(7) 0.015(4) Uani 0.091(3) 1 d D U P A 2
C5_3 C 0.456(6) 0.426(2) 0.5114(8) 0.016(5) Uani 0.091(3) 1 d D U P A 2
H5_3 H 0.525423 0.454217 0.528781 0.019 Uiso 0.091(3) 1 calc R U P A 2
C6_3 C 0.397(5) 0.341(2) 0.5162(8) 0.015(5) Uani 0.091(3) 1 d D U P A 2
H6_3 H 0.418139 0.311980 0.537939 0.018 Uiso 0.091(3) 1 calc R U P A 2
C7_3 C 0.308(6) 0.298(2) 0.4891(9) 0.019(4) Uani 0.091(3) 1 d D U P A 2
H7_3 H 0.274463 0.238836 0.492147 0.023 Uiso 0.091(3) 1 calc R U P A 2
C8_3 C 0.269(6) 0.340(2) 0.4576(9) 0.019(3) Uani 0.091(3) 1 d D U P A 2
H8_3 H 0.209112 0.310482 0.439288 0.023 Uiso 0.091(3) 1 calc R U P A 2
C8A_3 C 0.318(6) 0.4274(18) 0.4530(8) 0.018(3) Uani 0.091(3) 1 d D U P A 2
C1_4 C 0.781(5) 0.532(2) 0.5785(8) 0.019(3) Uani 0.091(3) 1 d D U P A 2
H1_4 H 0.735705 0.567580 0.596651 0.023 Uiso 0.091(3) 1 calc R U P A 2
C2_4 C 0.794(4) 0.442(2) 0.5832(8) 0.020(3) Uani 0.091(3) 1 d D U P A 2
C3_4 C 0.860(5) 0.388(2) 0.5566(8) 0.019(4) Uani 0.091(3) 1 d D U P A 2
H3_4 H 0.865033 0.326821 0.560043 0.023 Uiso 0.091(3) 1 calc R U P A 2
C4_4 C 0.918(6) 0.4246(18) 0.5250(9) 0.020(4) Uani 0.091(3) 1 d D U P A 2
H4_4 H 0.966022 0.388575 0.507189 0.025 Uiso 0.091(3) 1 calc R U P A 2
C4A_4 C 0.905(6) 0.5150(18) 0.5196(8) 0.020(4) Uani 0.091(3) 1 d D U P A 2
C5_4 C 0.955(6) 0.553(2) 0.4875(8) 0.022(5) Uani 0.091(3) 1 d D U P A 2
H5_4 H 1.001894 0.518763 0.469171 0.026 Uiso 0.091(3) 1 calc R U P A 2
C6_4 C 0.933(6) 0.643(2) 0.4827(9) 0.021(5) Uani 0.091(3) 1 d D U P A 2
H6_4 H 0.950325 0.667556 0.460020 0.026 Uiso 0.091(3) 1 calc R U P A 2
C7_4 C 0.888(6) 0.697(2) 0.5110(9) 0.024(4) Uani 0.091(3) 1 d D U P A 2
H7_4 H 0.902874 0.758574 0.509480 0.028 Uiso 0.091(3) 1 calc R U P A 2
C8_4 C 0.819(7) 0.6587(19) 0.5416(10) 0.022(3) Uani 0.091(3) 1 d D U P A 2
H8_4 H 0.760764 0.693007 0.558712 0.027 Uiso 0.091(3) 1 calc R U P A 2
C8A_4 C 0.838(6) 0.5684(18) 0.5464(8) 0.020(3) Uani 0.091(3) 1 d D U P A 2

loop_
_atom_site_aniso_label
_atom_site_aniso_U_11
_atom_site_aniso_U_22
_atom_site_aniso_U_33
_atom_site_aniso_U_23
_atom_site_aniso_U_13
_atom_site_aniso_U_12
S1 0.0232(6) 0.0286(6) 0.0157(5) -0.0030(5) 0.0028(5) 0.0039(5)
S2 0.0229(6) 0.0272(6) 0.0173(5) -0.0021(5) 0.0026(5) 0.0029(5)
O1 0.047(3) 0.028(2) 0.027(2) -0.0038(16) -0.0103(18) -0.0070(18)
O2 0.060(3) 0.032(2) 0.0245(19) -0.0014(16) -0.004(2) -0.027(2)
C1 0.016(2) 0.041(3) 0.020(2) -0.004(2) 0.0049(18) 0.000(2)
C2 0.018(2) 0.033(3) 0.021(2) -0.002(2) 0.0010(18) 0.003(2)
C3 0.020(2) 0.027(3) 0.018(2) -0.0002(19) -0.0010(19) -0.005(2)
C4 0.017(2) 0.022(2) 0.015(2) -0.0025(18) 0.0005(17) -0.0005(18)
C5 0.017(2) 0.035(3) 0.029(3) -0.001(2) 0.003(2) -0.006(2)
C6 0.016(2) 0.022(2) 0.019(2) -0.0027(18) -0.0001(18) -0.0053(19)
C7 0.016(2) 0.021(2) 0.015(2) 0.0000(18) 0.0029(17) -0.0026(19)
C8 0.028(3) 0.021(2) 0.024(3) -0.003(2) -0.005(2) -0.003(2)
C9 0.033(3) 0.015(2) 0.030(3) -0.002(2) -0.004(2) -0.002(2)
C10 0.021(2) 0.024(2) 0.012(2) 0.0031(18) 0.0026(19) 0.0004(19)
C11 0.018(2) 0.024(3) 0.019(2) -0.002(2) 0.0025(18) 0.0010(19)
C12 0.018(2) 0.020(2) 0.020(2) -0.0009(19) 0.0009(19) -0.0005(18)
C13 0.034(3) 0.026(3) 0.027(3) 0.005(2) -0.001(2) -0.001(2)
C14 0.016(2) 0.016(2) 0.017(2) 0.0001(18) -0.0024(16) 0.0012(18)
C15 0.018(2) 0.023(3) 0.024(2) 0.000(2) -0.0018(19) 0.003(2)
C16 0.019(2) 0.025(3) 0.030(3) 0.004(2) -0.001(2) 0.003(2)
C17 0.017(2) 0.028(3) 0.030(3) 0.013(2) 0.003(2) 0.002(2)
C18 0.017(2) 0.035(3) 0.023(2) 0.002(2) 0.0066(19) 0.007(2)
C19 0.019(2) 0.021(2) 0.022(2) 0.0001(19) 0.0002(18) 0.000(2)
C20 0.040(4) 0.040(4) 0.058(4) 0.024(3) 0.021(3) 0.010(3)
C21 0.018(2) 0.035(3) 0.029(3) 0.001(2) 0.003(2) 0.003(2)
C22 0.018(2) 0.036(3) 0.025(2) 0.000(2) 0.0026(19) 0.008(2)
C23 0.017(2) 0.024(2) 0.017(2) 0.0013(18) 0.0032(18) -0.0016(19)
C24 0.017(2) 0.019(2) 0.019(2) -0.0052(18) 0.0021(18) 0.0021(18)
C25 0.019(2) 0.038(3) 0.020(2) 0.000(2) 0.0011(19) -0.005(2)
C26 0.020(2) 0.027(3) 0.022(3) 0.002(2) -0.0039(19) -0.004(2)
C27 0.019(2) 0.024(2) 0.016(2) -0.0003(19) -0.0010(17) -0.004(2)
C28 0.026(3) 0.021(2) 0.019(2) -0.0003(19) -0.0013(19) 0.000(2)
C29 0.030(3) 0.021(3) 0.029(3) 0.005(2) -0.004(2) -0.003(2)
C30 0.021(3) 0.038(3) 0.029(3) 0.011(2) -0.001(2) -0.004(2)
C31 0.021(2) 0.035(3) 0.020(2) 0.006(2) 0.0041(18) 0.000(2)
C32 0.023(2) 0.023(2) 0.020(2) -0.0010(19) 0.0020(18) -0.001(2)
C33 0.032(3) 0.057(4) 0.058(4) 0.037(4) 0.013(3) 0.002(3)
C34 0.019(2) 0.019(2) 0.016(2) 0.0035(18) 0.0041(18) -0.0012(19)
C35 0.021(2) 0.021(2) 0.020(2) -0.0023(19) 0.003(2) -0.0030(19)
C36 0.017(2) 0.025(3) 0.018(2) 0.003(2) 0.0020(18) -0.0041(19)
C37 0.027(2) 0.018(2) 0.026(3) 0.001(2) 0.009(2) 0.000(2)
C38 0.031(3) 0.020(3) 0.029(3) 0.000(2) -0.002(2) -0.002(2)
C39 0.032(3) 0.023(3) 0.021(2) 0.000(2) -0.004(2) -0.003(2)
C40 0.040(3) 0.025(3) 0.029(3) 0.005(2) -0.001(3) 0.012(3)
C1_1 0.018(2) 0.0274(19) 0.0131(17) -0.0034(15) -0.0044(16) -0.0004(18)
C2_1 0.017(2) 0.0283(19) 0.0151(18) -0.0022(15) -0.0053(16) -0.0040(17)
C3_1 0.023(2) 0.024(2) 0.0201(19) -0.0019(15) -0.0030(17) -0.0008(18)
C4_1 0.023(2) 0.0258(19) 0.0210(19) -0.0018(16) -0.0011(17) 0.0042(18)
C4A_1 0.017(2) 0.0260(18) 0.0178(17) -0.0018(14) -0.0014(15) 0.0036(17)
C5_1 0.024(2) 0.032(2) 0.0193(19) -0.0006(16) 0.0025(17) 0.0049(19)
C6_1 0.029(3) 0.032(2) 0.024(2) 0.0019(17) -0.0002(19) 0.000(2)
C7_1 0.029(3) 0.024(2) 0.024(2) 0.0012(16) -0.0051(18) -0.0011(19)
C8_1 0.028(3) 0.0216(17) 0.0191(19) -0.0043(15) -0.0034(18) 0.0010(19)
C8A_1 0.015(2) 0.0243(17) 0.0158(16) -0.0023(13) -0.0039(14) 0.0009(15)
C1_2 0.018(2) 0.0207(18) 0.0174(18) -0.0058(14) -0.0016(16) -0.0006(17)
C2_2 0.016(2) 0.0201(18) 0.0180(18) -0.0068(15) -0.0026(16) -0.0008(16)
C3_2 0.018(2) 0.020(2) 0.0225(19) -0.0085(15) -0.0054(17) 0.0010(17)
C4_2 0.021(2) 0.0254(19) 0.0205(19) -0.0079(16) -0.0042(17) 0.0024(17)
C4A_2 0.014(2) 0.0245(18) 0.0209(17) -0.0059(14) -0.0024(15) 0.0047(15)
C5_2 0.023(2) 0.031(2) 0.0192(19) -0.0046(16) -0.0031(18) 0.0046(18)
C6_2 0.023(2) 0.031(2) 0.023(2) 0.0005(17) -0.0012(18) 0.0083(18)
C7_2 0.023(2) 0.027(2) 0.025(2) -0.0017(16) 0.0023(17) 0.0025(19)
C8_2 0.020(2) 0.0226(18) 0.022(2) -0.0045(16) 0.0014(17) 0.0004(17)
C8A_2 0.014(2) 0.0223(17) 0.0190(17) -0.0043(13) -0.0005(14) 0.0029(15)
C1_3 0.017(6) 0.024(5) 0.013(5) 0.000(4) -0.004(5) -0.001(5)
C2_3 0.018(6) 0.024(5) 0.011(6) -0.001(4) -0.001(5) -0.001(5)
C3_3 0.017(10) 0.020(6) 0.008(7) 0.002(5) 0.001(7) -0.002(6)
C4_3 0.019(10) 0.021(6) 0.010(7) 0.003(5) 0.000(7) -0.002(6)
C4A_3 0.014(8) 0.020(6) 0.011(5) 0.003(5) -0.001(6) -0.001(6)
C5_3 0.015(10) 0.022(7) 0.012(6) 0.004(6) -0.001(6) 0.000(7)
C6_3 0.013(10) 0.021(7) 0.010(6) 0.004(6) 0.000(6) 0.001(7)
C7_3 0.020(7) 0.024(6) 0.014(5) 0.001(5) -0.004(6) 0.000(6)
C8_3 0.021(6) 0.023(4) 0.014(5) 0.001(4) -0.006(5) -0.002(5)
C8A_3 0.018(6) 0.023(4) 0.014(5) 0.001(4) -0.004(5) -0.001(4)
C1_4 0.016(7) 0.023(5) 0.019(5) 0.000(4) 0.000(5) 0.001(5)
C2_4 0.018(7) 0.023(5) 0.018(6) 0.001(4) -0.001(6) 0.001(5)
C3_4 0.019(9) 0.022(5) 0.017(6) 0.003(5) -0.001(6) 0.003(6)
C4_4 0.019(10) 0.022(5) 0.020(7) 0.006(5) 0.002(7) 0.009(7)
C4A_4 0.017(9) 0.022(5) 0.020(6) 0.005(5) 0.003(6) 0.008(6)
C5_4 0.020(11) 0.023(6) 0.022(6) 0.007(6) 0.006(7) 0.012(7)
C6_4 0.020(11) 0.023(6) 0.021(6) 0.006(5) 0.003(7) 0.011(7)
C7_4 0.023(7) 0.024(6) 0.024(6) 0.003(5) 0.006(6) 0.006(6)
C8_4 0.022(6) 0.023(4) 0.022(5) 0.002(4) 0.004(5) 0.004(5)
C8A_4 0.017(6) 0.023(4) 0.021(5) 0.002(4) 0.003(5) 0.004(4)

loop_
_geom_bond_atom_site_label_1
_geom_bond_atom_site_label_2
_geom_bond_distance
_geom_bond_site_symmetry_2
_geom_bond_publ_flag
S1 C1 1.829(6) . ?
S1 C4 1.890(5) . ?
S2 C21 1.815(6) . ?
S2 C24 1.882(5) . ?
O1 C6 1.227(7) . ?
O2 C26 1.207(7) . ?
C1 C5 1.530(8) . ?
C1 C2 1.535(7) . ?
C1 H1 1.0000 . ?
C2 C3 1.564(8) . ?
C2 H2A 0.9900 . ?
C2 H2B 0.9900 . ?
C3 C6 1.529(7) . ?
C3 C5 1.551(7) . ?
C3 C4 1.572(7) . ?
C4 C14 1.523(7) . ?
C4 C7 1.532(7) . ?
C5 H5A 0.9900 . ?
C5 H5B 0.9900 . ?
C6 C2_2 1.491(7) . ?
C6 C2_4 1.58(3) . ?
C7 C8 1.395(7) . ?
C7 C12 1.396(7) . ?
C8 C9 1.412(8) . ?
C8 H8 0.9500 . ?
C9 C10 1.384(8) . ?
C9 H9 0.9500 . ?
C10 C11 1.390(7) . ?
C10 C13 1.507(7) . ?
C11 C12 1.387(7) . ?
C11 H11 0.9500 . ?
C12 H12 0.9500 . ?
C13 H13A 0.9800 . ?
C13 H13B 0.9800 . ?
C13 H13C 0.9800 . ?
C14 C19 1.398(7) . ?
C14 C15 1.401(7) . ?
C15 C16 1.398(7) . ?
C15 H15 0.9500 . ?
C16 C17 1.379(7) . ?
C16 H16 0.9500 . ?
C17 C18 1.419(8) . ?
C17 C20 1.497(8) . ?
C18 C19 1.384(7) . ?
C18 H18 0.9500 . ?
C19 H19 0.9500 . ?
C20 H20A 0.9800 . ?
C20 H20B 0.9800 . ?
C20 H20C 0.9800 . ?
C21 C22 1.548(7) . ?
C21 C25 1.553(8) . ?
C21 H21 1.0000 . ?
C22 C23 1.591(7) . ?
C22 H22A 0.9900 . ?
C22 H22B 0.9900 . ?
C23 C26 1.510(7) . ?
C23 C25 1.560(7) . ?
C23 C24 1.586(7) . ?
C24 C27 1.522(7) . ?
C24 C34 1.527(7) . ?
C25 H25A 0.9900 . ?
C25 H25B 0.9900 . ?
C26 C2_1 1.499(7) . ?
C26 C2_3 1.50(3) . ?
C27 C28 1.381(8) . ?
C27 C32 1.401(7) . ?
C28 C29 1.397(7) . ?
C28 H28 0.9500 . ?
C29 C30 1.389(8) . ?
C29 H29 0.9500 . ?
C30 C31 1.392(8) . ?
C30 C33 1.494(8) . ?
C31 C32 1.401(7) . ?
C31 H31 0.9500 . ?
C32 H32 0.9500 . ?
C33 H33A 0.9800 . ?
C33 H33B 0.9800 . ?
C33 H33C 0.9800 . ?
C34 C39 1.383(7) . ?
C34 C35 1.409(7) . ?
C35 C36 1.384(7) . ?
C35 H35 0.9500 . ?
C36 C37 1.400(7) . ?
C36 H36 0.9500 . ?
C37 C38 1.378(8) . ?
C37 C40 1.503(7) . ?
C38 C39 1.399(8) . ?
C38 H38 0.9500 . ?
C39 H39 0.9500 . ?
C40 H40A 0.9800 . ?
C40 H40B 0.9800 . ?
C40 H40C 0.9800 . ?
C1_1 C2_1 1.382(7) . ?
C1_1 C8A_1 1.420(7) . ?
C1_1 H1_1 0.9500 . ?
C2_1 C3_1 1.434(7) . ?
C3_1 C4_1 1.361(7) . ?
C3_1 H3_1 0.9500 . ?
C4_1 C4A_1 1.420(7) . ?
C4_1 H4_1 0.9500 . ?
C4A_1 C5_1 1.416(7) . ?
C4A_1 C8A_1 1.420(6) . ?
C5_1 C6_1 1.370(7) . ?
C5_1 H5_1 0.9500 . ?
C6_1 C7_1 1.408(7) . ?
C6_1 H6_1 0.9500 . ?
C7_1 C8_1 1.388(7) . ?
C7_1 H7_1 0.9500 . ?
C8_1 C8A_1 1.410(7) . ?
C8_1 H8_1 0.9500 . ?
C1_2 C2_2 1.387(7) . ?
C1_2 C8A_2 1.415(7) . ?
C1_2 H1_2 0.9500 . ?
C2_2 C3_2 1.419(6) . ?
C3_2 C4_2 1.381(7) . ?
C3_2 H3_2 0.9500 . ?
C4_2 C4A_2 1.407(7) . ?
C4_2 H4_2 0.9500 . ?
C4A_2 C8A_2 1.418(6) . ?
C4A_2 C5_2 1.423(7) . ?
C5_2 C6_2 1.358(7) . ?
C5_2 H5_2 0.9500 . ?
C6_2 C7_2 1.419(7) . ?
C6_2 H6_2 0.9500 . ?
C7_2 C8_2 1.380(7) . ?
C7_2 H7_2 0.9500 . ?
C8_2 C8A_2 1.417(7) . ?
C8_2 H8_2 0.9500 . ?
C1_3 C2_3 1.399(18) . ?
C1_3 C8A_3 1.406(17) . ?
C1_3 H1_3 0.9500 . ?
C2_3 C3_3 1.405(18) . ?
C3_3 C4_3 1.403(18) . ?
C3_3 H3_3 0.9500 . ?
C4_3 C4A_3 1.406(17) . ?
C4_3 H4_3 0.9500 . ?
C4A_3 C8A_3 1.410(17) . ?
C4A_3 C5_3 1.413(17) . ?
C5_3 C6_3 1.405(18) . ?
C5_3 H5_3 0.9500 . ?
C6_3 C7_3 1.405(18) . ?
C6_3 H6_3 0.9500 . ?
C7_3 C8_3 1.399(18) . ?
C7_3 H7_3 0.9500 . ?
C8_3 C8A_3 1.402(17) . ?
C8_3 H8_3 0.9500 . ?
C1_4 C2_4 1.403(18) . ?
C1_4 C8A_4 1.411(17) . ?
C1_4 H1_4 0.9500 . ?
C2_4 C3_4 1.400(18) . ?
C3_4 C4_4 1.401(18) . ?
C3_4 H3_4 0.9500 . ?
C4_4 C4A_4 1.411(17) . ?
C4_4 H4_4 0.9500 . ?
C4A_4 C5_4 1.407(17) . ?
C4A_4 C8A_4 1.408(17) . ?
C5_4 C6_4 1.403(18) . ?
C5_4 H5_4 0.9500 . ?
C6_4 C7_4 1.405(18) . ?
C6_4 H6_4 0.9500 . ?
C7_4 C8_4 1.410(18) . ?
C7_4 H7_4 0.9500 . ?
C8_4 C8A_4 1.410(17) . ?
C8_4 H8_4 0.9500 . ?

loop_
_geom_angle_atom_site_label_1
_geom_angle_atom_site_label_2
_geom_angle_atom_site_label_3
_geom_angle
_geom_angle_site_symmetry_1
_geom_angle_site_symmetry_3
_geom_angle_publ_flag
C1 S1 C4 87.5(2) . . ?
C21 S2 C24 88.5(2) . . ?
C5 C1 C2 87.4(4) . . ?
C5 C1 S1 104.5(4) . . ?
C2 C1 S1 101.9(3) . . ?
C5 C1 H1 119.1 . . ?
C2 C1 H1 119.1 . . ?
S1 C1 H1 119.1 . . ?
C1 C2 C3 83.6(4) . . ?
C1 C2 H2A 114.7 . . ?
C3 C2 H2A 114.7 . . ?
C1 C2 H2B 114.7 . . ?
C3 C2 H2B 114.7 . . ?
H2A C2 H2B 111.8 . . ?
C6 C3 C5 117.3(4) . . ?
C6 C3 C2 116.2(4) . . ?
C5 C3 C2 85.7(4) . . ?
C6 C3 C4 120.4(4) . . ?
C5 C3 C4 105.2(4) . . ?
C2 C3 C4 106.4(4) . . ?
C14 C4 C7 109.9(4) . . ?
C14 C4 C3 111.8(4) . . ?
C7 C4 C3 117.5(4) . . ?
C14 C4 S1 113.3(3) . . ?
C7 C4 S1 105.2(3) . . ?
C3 C4 S1 98.6(3) . . ?
C1 C5 C3 84.2(4) . . ?
C1 C5 H5A 114.6 . . ?
C3 C5 H5A 114.6 . . ?
C1 C5 H5B 114.6 . . ?
C3 C5 H5B 114.6 . . ?
H5A C5 H5B 111.7 . . ?
O1 C6 C2_2 117.9(4) . . ?
O1 C6 C3 121.3(5) . . ?
C2_2 C6 C3 120.1(4) . . ?
O1 C6 C2_4 114.0(13) . . ?
C3 C6 C2_4 117.7(13) . . ?
C8 C7 C12 117.8(5) . . ?
C8 C7 C4 124.4(4) . . ?
C12 C7 C4 117.8(4) . . ?
C7 C8 C9 120.3(5) . . ?
C7 C8 H8 119.9 . . ?
C9 C8 H8 119.9 . . ?
C10 C9 C8 121.0(5) . . ?
C10 C9 H9 119.5 . . ?
C8 C9 H9 119.5 . . ?
C9 C10 C11 118.7(5) . . ?
C9 C10 C13 121.3(5) . . ?
C11 C10 C13 120.1(5) . . ?
C12 C11 C10 120.4(5) . . ?
C12 C11 H11 119.8 . . ?
C10 C11 H11 119.8 . . ?
C11 C12 C7 121.9(5) . . ?
C11 C12 H12 119.1 . . ?
C7 C12 H12 119.1 . . ?
C10 C13 H13A 109.5 . . ?
C10 C13 H13B 109.5 . . ?
H13A C13 H13B 109.5 . . ?
C10 C13 H13C 109.5 . . ?
H13A C13 H13C 109.5 . . ?
H13B C13 H13C 109.5 . . ?
C19 C14 C15 117.8(5) . . ?
C19 C14 C4 118.4(4) . . ?
C15 C14 C4 123.5(4) . . ?
C16 C15 C14 121.0(5) . . ?
C16 C15 H15 119.5 . . ?
C14 C15 H15 119.5 . . ?
C17 C16 C15 121.2(5) . . ?
C17 C16 H16 119.4 . . ?
C15 C16 H16 119.4 . . ?
C16 C17 C18 118.1(5) . . ?
C16 C17 C20 121.1(5) . . ?
C18 C17 C20 120.8(5) . . ?
C19 C18 C17 120.6(5) . . ?
C19 C18 H18 119.7 . . ?
C17 C18 H18 119.7 . . ?
C18 C19 C14 121.3(5) . . ?
C18 C19 H19 119.4 . . ?
C14 C19 H19 119.4 . . ?
C17 C20 H20A 109.5 . . ?
C17 C20 H20B 109.5 . . ?
H20A C20 H20B 109.5 . . ?
C17 C20 H20C 109.5 . . ?
H20A C20 H20C 109.5 . . ?
H20B C20 H20C 109.5 . . ?
C22 C21 C25 87.4(4) . . ?
C22 C21 S2 101.5(4) . . ?
C25 C21 S2 104.7(4) . . ?
C22 C21 H21 119.2 . . ?
C25 C21 H21 119.2 . . ?
S2 C21 H21 119.2 . . ?
C21 C22 C23 83.5(4) . . ?
C21 C22 H22A 114.7 . . ?
C23 C22 H22A 114.7 . . ?
C21 C22 H22B 114.7 . . ?
C23 C22 H22B 114.7 . . ?
H22A C22 H22B 111.8 . . ?
C26 C23 C25 118.4(4) . . ?
C26 C23 C24 118.9(4) . . ?
C25 C23 C24 105.0(4) . . ?
C26 C23 C22 118.1(4) . . ?
C25 C23 C22 85.7(4) . . ?
C24 C23 C22 105.3(4) . . ?
C27 C24 C34 110.7(4) . . ?
C27 C24 C23 111.4(4) . . ?
C34 C24 C23 115.2(4) . . ?
C27 C24 S2 113.6(3) . . ?
C34 C24 S2 106.6(3) . . ?
C23 C24 S2 98.7(3) . . ?
C21 C25 C23 84.4(4) . . ?
C21 C25 H25A 114.6 . . ?
C23 C25 H25A 114.6 . . ?
C21 C25 H25B 114.6 . . ?
C23 C25 H25B 114.6 . . ?
H25A C25 H25B 111.7 . . ?
O2 C26 C2_1 118.7(5) . . ?
O2 C26 C2_3 105.9(13) . . ?
O2 C26 C23 119.9(5) . . ?
C2_1 C26 C23 121.3(4) . . ?
C2_3 C26 C23 124.0(14) . . ?
C28 C27 C32 117.9(5) . . ?
C28 C27 C24 124.0(5) . . ?
C32 C27 C24 118.1(5) . . ?
C27 C28 C29 120.7(5) . . ?
C27 C28 H28 119.6 . . ?
C29 C28 H28 119.6 . . ?
C30 C29 C28 122.2(5) . . ?
C30 C29 H29 118.9 . . ?
C28 C29 H29 118.9 . . ?
C29 C30 C31 117.0(5) . . ?
C29 C30 C33 121.6(6) . . ?
C31 C30 C33 121.3(6) . . ?
C30 C31 C32 121.3(5) . . ?
C30 C31 H31 119.4 . . ?
C32 C31 H31 119.4 . . ?
C27 C32 C31 120.8(5) . . ?
C27 C32 H32 119.6 . . ?
C31 C32 H32 119.6 . . ?
C30 C33 H33A 109.5 . . ?
C30 C33 H33B 109.5 . . ?
H33A C33 H33B 109.5 . . ?
C30 C33 H33C 109.5 . . ?
H33A C33 H33C 109.5 . . ?
H33B C33 H33C 109.5 . . ?
C39 C34 C35 117.2(5) . . ?
C39 C34 C24 126.3(5) . . ?
C35 C34 C24 116.5(4) . . ?
C36 C35 C34 121.3(5) . . ?
C36 C35 H35 119.3 . . ?
C34 C35 H35 119.3 . . ?
C35 C36 C37 121.2(5) . . ?
C35 C36 H36 119.4 . . ?
C37 C36 H36 119.4 . . ?
C38 C37 C36 117.1(5) . . ?
C38 C37 C40 123.0(5) . . ?
C36 C37 C40 119.8(5) . . ?
C37 C38 C39 122.1(5) . . ?
C37 C38 H38 118.9 . . ?
C39 C38 H38 118.9 . . ?
C34 C39 C38 120.9(5) . . ?
C34 C39 H39 119.5 . . ?
C38 C39 H39 119.5 . . ?
C37 C40 H40A 109.5 . . ?
C37 C40 H40B 109.5 . . ?
H40A C40 H40B 109.5 . . ?
C37 C40 H40C 109.5 . . ?
H40A C40 H40C 109.5 . . ?
H40B C40 H40C 109.5 . . ?
C2_1 C1_1 C8A_1 120.8(5) . . ?
C2_1 C1_1 H1_1 119.6 . . ?
C8A_1 C1_1 H1_1 119.6 . . ?
C1_1 C2_1 C3_1 119.3(5) . . ?
C1_1 C2_1 C26 124.7(5) . . ?
C3_1 C2_1 C26 116.0(5) . . ?
C4_1 C3_1 C2_1 120.8(5) . . ?
C4_1 C3_1 H3_1 119.6 . . ?
C2_1 C3_1 H3_1 119.6 . . ?
C3_1 C4_1 C4A_1 120.7(5) . . ?
C3_1 C4_1 H4_1 119.7 . . ?
C4A_1 C4_1 H4_1 119.7 . . ?
C5_1 C4A_1 C4_1 122.3(5) . . ?
C5_1 C4A_1 C8A_1 118.4(5) . . ?
C4_1 C4A_1 C8A_1 119.4(4) . . ?
C6_1 C5_1 C4A_1 121.2(5) . . ?
C6_1 C5_1 H5_1 119.4 . . ?
C4A_1 C5_1 H5_1 119.4 . . ?
C5_1 C6_1 C7_1 120.3(5) . . ?
C5_1 C6_1 H6_1 119.8 . . ?
C7_1 C6_1 H6_1 119.8 . . ?
C8_1 C7_1 C6_1 120.0(5) . . ?
C8_1 C7_1 H7_1 120.0 . . ?
C6_1 C7_1 H7_1 120.0 . . ?
C7_1 C8_1 C8A_1 120.2(5) . . ?
C7_1 C8_1 H8_1 119.9 . . ?
C8A_1 C8_1 H8_1 119.9 . . ?
C8_1 C8A_1 C4A_1 119.8(4) . . ?
C8_1 C8A_1 C1_1 121.1(5) . . ?
C4A_1 C8A_1 C1_1 119.1(5) . . ?
C2_2 C1_2 C8A_2 120.7(5) . . ?
C2_2 C1_2 H1_2 119.6 . . ?
C8A_2 C1_2 H1_2 119.6 . . ?
C1_2 C2_2 C3_2 119.0(5) . . ?
C1_2 C2_2 C6 123.7(4) . . ?
C3_2 C2_2 C6 117.3(4) . . ?
C4_2 C3_2 C2_2 121.3(5) . . ?
C4_2 C3_2 H3_2 119.4 . . ?
C2_2 C3_2 H3_2 119.4 . . ?
C3_2 C4_2 C4A_2 120.0(5) . . ?
C3_2 C4_2 H4_2 120.0 . . ?
C4A_2 C4_2 H4_2 120.0 . . ?
C4_2 C4A_2 C8A_2 119.6(4) . . ?
C4_2 C4A_2 C5_2 122.0(4) . . ?
C8A_2 C4A_2 C5_2 118.4(5) . . ?
C6_2 C5_2 C4A_2 121.4(5) . . ?
C6_2 C5_2 H5_2 119.3 . . ?
C4A_2 C5_2 H5_2 119.3 . . ?
C5_2 C6_2 C7_2 120.4(5) . . ?
C5_2 C6_2 H6_2 119.8 . . ?
C7_2 C6_2 H6_2 119.8 . . ?
C8_2 C7_2 C6_2 119.6(5) . . ?
C8_2 C7_2 H7_2 120.2 . . ?
C6_2 C7_2 H7_2 120.2 . . ?
C7_2 C8_2 C8A_2 120.8(5) . . ?
C7_2 C8_2 H8_2 119.6 . . ?
C8A_2 C8_2 H8_2 119.6 . . ?
C1_2 C8A_2 C8_2 121.3(5) . . ?
C1_2 C8A_2 C4A_2 119.4(4) . . ?
C8_2 C8A_2 C4A_2 119.4(4) . . ?
C2_3 C1_3 C8A_3 121(2) . . ?
C2_3 C1_3 H1_3 119.7 . . ?
C8A_3 C1_3 H1_3 119.7 . . ?
C1_3 C2_3 C3_3 120(2) . . ?
C1_3 C2_3 C26 116(2) . . ?
C3_3 C2_3 C26 124(2) . . ?
C4_3 C3_3 C2_3 120(2) . . ?
C4_3 C3_3 H3_3 120.2 . . ?
C2_3 C3_3 H3_3 120.2 . . ?
C3_3 C4_3 C4A_3 121(2) . . ?
C3_3 C4_3 H4_3 119.6 . . ?
C4A_3 C4_3 H4_3 119.6 . . ?
C4_3 C4A_3 C8A_3 119.5(18) . . ?
C4_3 C4A_3 C5_3 119(2) . . ?
C8A_3 C4A_3 C5_3 121.2(18) . . ?
C6_3 C5_3 C4A_3 118(2) . . ?
C6_3 C5_3 H5_3 120.8 . . ?
C4A_3 C5_3 H5_3 120.8 . . ?
C5_3 C6_3 C7_3 120(2) . . ?
C5_3 C6_3 H6_3 119.9 . . ?
C7_3 C6_3 H6_3 119.9 . . ?
C8_3 C7_3 C6_3 121(2) . . ?
C8_3 C7_3 H7_3 119.6 . . ?
C6_3 C7_3 H7_3 119.6 . . ?
C7_3 C8_3 C8A_3 120(2) . . ?
C7_3 C8_3 H8_3 120.2 . . ?
C8A_3 C8_3 H8_3 120.2 . . ?
C8_3 C8A_3 C1_3 121(2) . . ?
C8_3 C8A_3 C4A_3 119.4(18) . . ?
C1_3 C8A_3 C4A_3 119.6(18) . . ?
C2_4 C1_4 C8A_4 119(2) . . ?
C2_4 C1_4 H1_4 120.5 . . ?
C8A_4 C1_4 H1_4 120.5 . . ?
C3_4 C2_4 C1_4 121(2) . . ?
C3_4 C2_4 C6 114(2) . . ?
C1_4 C2_4 C6 125(2) . . ?
C2_4 C3_4 C4_4 120(2) . . ?
C2_4 C3_4 H3_4 120.2 . . ?
C4_4 C3_4 H3_4 120.2 . . ?
C3_4 C4_4 C4A_4 120(2) . . ?
C3_4 C4_4 H4_4 120.0 . . ?
C4A_4 C4_4 H4_4 120.0 . . ?
C5_4 C4A_4 C8A_4 118.7(18) . . ?
C5_4 C4A_4 C4_4 121(2) . . ?
C8A_4 C4A_4 C4_4 119.8(18) . . ?
C6_4 C5_4 C4A_4 120(2) . . ?
C6_4 C5_4 H5_4 120.2 . . ?
C4A_4 C5_4 H5_4 120.2 . . ?
C5_4 C6_4 C7_4 121(2) . . ?
C5_4 C6_4 H6_4 119.4 . . ?
C7_4 C6_4 H6_4 119.4 . . ?
C6_4 C7_4 C8_4 118(2) . . ?
C6_4 C7_4 H7_4 120.9 . . ?
C8_4 C7_4 H7_4 120.9 . . ?
C7_4 C8_4 C8A_4 119(2) . . ?
C7_4 C8_4 H8_4 120.4 . . ?
C8A_4 C8_4 H8_4 120.4 . . ?
C4A_4 C8A_4 C8_4 121.2(18) . . ?
C4A_4 C8A_4 C1_4 120.3(18) . . ?
C8_4 C8A_4 C1_4 118(2) . . ?

loop_
_geom_torsion_atom_site_label_1
_geom_torsion_atom_site_label_2
_geom_torsion_atom_site_label_3
_geom_torsion_atom_site_label_4
_geom_torsion
_geom_torsion_site_symmetry_1
_geom_torsion_site_symmetry_2
_geom_torsion_site_symmetry_3
_geom_torsion_site_symmetry_4
_geom_torsion_publ_flag
C4 S1 C1 C5 42.2(3) . . . . ?
C4 S1 C1 C2 -48.2(4) . . . . ?
C5 C1 C2 C3 -32.2(4) . . . . ?
S1 C1 C2 C3 72.1(4) . . . . ?
C1 C2 C3 C6 150.2(5) . . . . ?
C1 C2 C3 C5 31.8(4) . . . . ?
C1 C2 C3 C4 -72.8(4) . . . . ?
C6 C3 C4 C14 57.6(6) . . . . ?
C5 C3 C4 C14 -167.2(4) . . . . ?
C2 C3 C4 C14 -77.2(5) . . . . ?
C6 C3 C4 C7 -70.8(6) . . . . ?
C5 C3 C4 C7 64.5(5) . . . . ?
C2 C3 C4 C7 154.4(4) . . . . ?
C6 C3 C4 S1 177.0(4) . . . . ?
C5 C3 C4 S1 -47.8(4) . . . . ?
C2 C3 C4 S1 42.2(4) . . . . ?
C1 S1 C4 C14 121.3(4) . . . . ?
C1 S1 C4 C7 -118.6(4) . . . . ?
C1 S1 C4 C3 3.1(3) . . . . ?
C2 C1 C5 C3 32.5(4) . . . . ?
S1 C1 C5 C3 -69.2(4) . . . . ?
C6 C3 C5 C1 -149.2(5) . . . . ?
C2 C3 C5 C1 -31.9(4) . . . . ?
C4 C3 C5 C1 73.9(4) . . . . ?
C5 C3 C6 O1 -44.2(7) . . . . ?
C2 C3 C6 O1 -143.4(5) . . . . ?
C4 C3 C6 O1 85.9(7) . . . . ?
C5 C3 C6 C2_2 125.9(5) . . . . ?
C2 C3 C6 C2_2 26.7(7) . . . . ?
C4 C3 C6 C2_2 -104.0(6) . . . . ?
C5 C3 C6 C2_4 167.0(15) . . . . ?
C2 C3 C6 C2_4 67.8(15) . . . . ?
C4 C3 C6 C2_4 -62.9(15) . . . . ?
C14 C4 C7 C8 -112.3(5) . . . . ?
C3 C4 C7 C8 17.0(7) . . . . ?
S1 C4 C7 C8 125.4(5) . . . . ?
C14 C4 C7 C12 67.2(5) . . . . ?
C3 C4 C7 C12 -163.5(4) . . . . ?
S1 C4 C7 C12 -55.1(5) . . . . ?
C12 C7 C8 C9 -0.4(8) . . . . ?
C4 C7 C8 C9 179.1(5) . . . . ?
C7 C8 C9 C10 1.6(9) . . . . ?
C8 C9 C10 C11 -1.0(8) . . . . ?
C8 C9 C10 C13 178.5(5) . . . . ?
C9 C10 C11 C12 -0.8(8) . . . . ?
C13 C10 C11 C12 179.7(5) . . . . ?
C10 C11 C12 C7 2.0(8) . . . . ?
C8 C7 C12 C11 -1.4(7) . . . . ?
C4 C7 C12 C11 179.0(4) . . . . ?
C7 C4 C14 C19 49.4(6) . . . . ?
C3 C4 C14 C19 -82.9(5) . . . . ?
S1 C4 C14 C19 166.8(4) . . . . ?
C7 C4 C14 C15 -136.5(5) . . . . ?
C3 C4 C14 C15 91.2(6) . . . . ?
S1 C4 C14 C15 -19.1(6) . . . . ?
C19 C14 C15 C16 -2.0(7) . . . . ?
C4 C14 C15 C16 -176.1(4) . . . . ?
C14 C15 C16 C17 0.6(8) . . . . ?
C15 C16 C17 C18 0.7(8) . . . . ?
C15 C16 C17 C20 -177.6(6) . . . . ?
C16 C17 C18 C19 -0.7(8) . . . . ?
C20 C17 C18 C19 177.7(6) . . . . ?
C17 C18 C19 C14 -0.7(8) . . . . ?
C15 C14 C19 C18 2.1(7) . . . . ?
C4 C14 C19 C18 176.5(5) . . . . ?
C24 S2 C21 C22 48.7(4) . . . . ?
C24 S2 C21 C25 -41.6(3) . . . . ?
C25 C21 C22 C23 32.0(4) . . . . ?
S2 C21 C22 C23 -72.4(4) . . . . ?
C21 C22 C23 C26 -151.9(5) . . . . ?
C21 C22 C23 C25 -31.9(4) . . . . ?
C21 C22 C23 C24 72.5(4) . . . . ?
C26 C23 C24 C27 -57.4(6) . . . . ?
C25 C23 C24 C27 167.3(4) . . . . ?
C22 C23 C24 C27 77.8(5) . . . . ?
C26 C23 C24 C34 69.8(6) . . . . ?
C25 C23 C24 C34 -65.4(5) . . . . ?
C22 C23 C24 C34 -155.0(4) . . . . ?
C26 C23 C24 S2 -177.1(4) . . . . ?
C25 C23 C24 S2 47.7(4) . . . . ?
C22 C23 C24 S2 -41.9(4) . . . . ?
C21 S2 C24 C27 -121.1(4) . . . . ?
C21 S2 C24 C34 116.7(4) . . . . ?
C21 S2 C24 C23 -3.1(3) . . . . ?
C22 C21 C25 C23 -32.7(4) . . . . ?
S2 C21 C25 C23 68.6(4) . . . . ?
C26 C23 C25 C21 151.5(5) . . . . ?
C24 C23 C25 C21 -72.9(4) . . . . ?
C22 C23 C25 C21 31.7(4) . . . . ?
C25 C23 C26 O2 21.2(8) . . . . ?
C24 C23 C26 O2 -108.2(6) . . . . ?
C22 C23 C26 O2 122.2(6) . . . . ?
C25 C23 C26 C2_1 -161.2(5) . . . . ?
C24 C23 C26 C2_1 69.4(6) . . . . ?
C22 C23 C26 C2_1 -60.1(7) . . . . ?
C25 C23 C26 C2_3 -119.2(17) . . . . ?
C24 C23 C26 C2_3 111.4(17) . . . . ?
C22 C23 C26 C2_3 -18.1(18) . . . . ?
C34 C24 C27 C28 141.9(5) . . . . ?
C23 C24 C27 C28 -88.4(6) . . . . ?
S2 C24 C27 C28 22.0(6) . . . . ?
C34 C24 C27 C32 -41.1(6) . . . . ?
C23 C24 C27 C32 88.5(5) . . . . ?
S2 C24 C27 C32 -161.1(4) . . . . ?
C32 C27 C28 C29 -3.0(8) . . . . ?
C24 C27 C28 C29 173.9(5) . . . . ?
C27 C28 C29 C30 0.4(8) . . . . ?
C28 C29 C30 C31 1.0(8) . . . . ?
C28 C29 C30 C33 -179.7(6) . . . . ?
C29 C30 C31 C32 0.1(8) . . . . ?
C33 C30 C31 C32 -179.1(6) . . . . ?
C28 C27 C32 C31 4.1(8) . . . . ?
C24 C27 C32 C31 -173.0(5) . . . . ?
C30 C31 C32 C27 -2.8(8) . . . . ?
C27 C24 C34 C39 110.2(6) . . . . ?
C23 C24 C34 C39 -17.4(7) . . . . ?
S2 C24 C34 C39 -125.8(5) . . . . ?
C27 C24 C34 C35 -68.8(5) . . . . ?
C23 C24 C34 C35 163.7(4) . . . . ?
S2 C24 C34 C35 55.3(5) . . . . ?
C39 C34 C35 C36 0.1(7) . . . . ?
C24 C34 C35 C36 179.1(4) . . . . ?
C34 C35 C36 C37 -0.9(8) . . . . ?
C35 C36 C37 C38 0.5(8) . . . . ?
C35 C36 C37 C40 178.8(5) . . . . ?
C36 C37 C38 C39 0.8(8) . . . . ?
C40 C37 C38 C39 -177.5(5) . . . . ?
C35 C34 C39 C38 1.2(8) . . . . ?
C24 C34 C39 C38 -177.8(5) . . . . ?
C37 C38 C39 C34 -1.7(9) . . . . ?
C8A_1 C1_1 C2_1 C3_1 0.0(6) . . . . ?
C8A_1 C1_1 C2_1 C26 178.4(5) . . . . ?
O2 C26 C2_1 C1_1 -150.4(5) . . . . ?
C23 C26 C2_1 C1_1 31.9(7) . . . . ?
O2 C26 C2_1 C3_1 28.0(7) . . . . ?
C23 C26 C2_1 C3_1 -149.7(5) . . . . ?
C1_1 C2_1 C3_1 C4_1 -0.4(6) . . . . ?
C26 C2_1 C3_1 C4_1 -179.0(5) . . . . ?
C2_1 C3_1 C4_1 C4A_1 1.1(8) . . . . ?
C3_1 C4_1 C4A_1 C5_1 178.8(5) . . . . ?
C3_1 C4_1 C4A_1 C8A_1 -1.3(8) . . . . ?
C4_1 C4A_1 C5_1 C6_1 179.1(6) . . . . ?
C8A_1 C4A_1 C5_1 C6_1 -0.8(8) . . . . ?
C4A_1 C5_1 C6_1 C7_1 2.0(9) . . . . ?
C5_1 C6_1 C7_1 C8_1 -2.2(9) . . . . ?
C6_1 C7_1 C8_1 C8A_1 1.3(9) . . . . ?
C7_1 C8_1 C8A_1 C4A_1 -0.2(8) . . . . ?
C7_1 C8_1 C8A_1 C1_1 178.9(5) . . . . ?
C5_1 C4A_1 C8A_1 C8_1 0.0(8) . . . . ?
C4_1 C4A_1 C8A_1 C8_1 -180.0(5) . . . . ?
C5_1 C4A_1 C8A_1 C1_1 -179.2(5) . . . . ?
C4_1 C4A_1 C8A_1 C1_1 0.9(7) . . . . ?
C2_1 C1_1 C8A_1 C8_1 -179.4(5) . . . . ?
C2_1 C1_1 C8A_1 C4A_1 -0.3(7) . . . . ?
C8A_2 C1_2 C2_2 C3_2 -0.3(6) . . . . ?
C8A_2 C1_2 C2_2 C6 178.9(5) . . . . ?
O1 C6 C2_2 C1_2 -151.8(5) . . . . ?
C3 C6 C2_2 C1_2 37.7(7) . . . . ?
O1 C6 C2_2 C3_2 27.4(7) . . . . ?
C3 C6 C2_2 C3_2 -143.1(5) . . . . ?
C1_2 C2_2 C3_2 C4_2 -1.5(6) . . . . ?
C6 C2_2 C3_2 C4_2 179.2(5) . . . . ?
C2_2 C3_2 C4_2 C4A_2 2.2(8) . . . . ?
C3_2 C4_2 C4A_2 C8A_2 -1.2(8) . . . . ?
C3_2 C4_2 C4A_2 C5_2 179.1(5) . . . . ?
C4_2 C4A_2 C5_2 C6_2 179.6(5) . . . . ?
C8A_2 C4A_2 C5_2 C6_2 -0.2(8) . . . . ?
C4A_2 C5_2 C6_2 C7_2 1.8(9) . . . . ?
C5_2 C6_2 C7_2 C8_2 -1.6(9) . . . . ?
C6_2 C7_2 C8_2 C8A_2 -0.2(8) . . . . ?
C2_2 C1_2 C8A_2 C8_2 -177.9(5) . . . . ?
C2_2 C1_2 C8A_2 C4A_2 1.3(7) . . . . ?
C7_2 C8_2 C8A_2 C1_2 -179.0(5) . . . . ?
C7_2 C8_2 C8A_2 C4A_2 1.8(8) . . . . ?
C4_2 C4A_2 C8A_2 C1_2 -0.6(7) . . . . ?
C5_2 C4A_2 C8A_2 C1_2 179.2(5) . . . . ?
C4_2 C4A_2 C8A_2 C8_2 178.7(5) . . . . ?
C5_2 C4A_2 C8A_2 C8_2 -1.6(7) . . . . ?
C8A_3 C1_3 C2_3 C3_3 0(2) . . . . ?
C8A_3 C1_3 C2_3 C26 -178(4) . . . . ?
O2 C26 C2_3 C1_3 173.7(12) . . . . ?
C23 C26 C2_3 C1_3 -41(2) . . . . ?
O2 C26 C2_3 C3_3 -4(3) . . . . ?
C23 C26 C2_3 C3_3 141(2) . . . . ?
C1_3 C2_3 C3_3 C4_3 0(3) . . . . ?
C26 C2_3 C3_3 C4_3 178(4) . . . . ?
C2_3 C3_3 C4_3 C4A_3 1(5) . . . . ?
C3_3 C4_3 C4A_3 C8A_3 0(6) . . . . ?
C3_3 C4_3 C4A_3 C5_3 178(4) . . . . ?
C4_3 C4A_3 C5_3 C6_3 177(4) . . . . ?
C8A_3 C4A_3 C5_3 C6_3 -5(6) . . . . ?
C4A_3 C5_3 C6_3 C7_3 6(6) . . . . ?
C5_3 C6_3 C7_3 C8_3 -3(7) . . . . ?
C6_3 C7_3 C8_3 C8A_3 0(7) . . . . ?
C7_3 C8_3 C8A_3 C1_3 -178(4) . . . . ?
C7_3 C8_3 C8A_3 C4A_3 1(7) . . . . ?
C2_3 C1_3 C8A_3 C8_3 -180(3) . . . . ?
C2_3 C1_3 C8A_3 C4A_3 1(5) . . . . ?
C4_3 C4A_3 C8A_3 C8_3 180(4) . . . . ?
C5_3 C4A_3 C8A_3 C8_3 2(7) . . . . ?
C4_3 C4A_3 C8A_3 C1_3 -1(6) . . . . ?
C5_3 C4A_3 C8A_3 C1_3 -179(4) . . . . ?
C8A_4 C1_4 C2_4 C3_4 -1(2) . . . . ?
C8A_4 C1_4 C2_4 C6 -171(4) . . . . ?
O1 C6 C2_4 C3_4 3(2) . . . . ?
C3 C6 C2_4 C3_4 153.6(16) . . . . ?
O1 C6 C2_4 C1_4 173.8(14) . . . . ?
C3 C6 C2_4 C1_4 -35(2) . . . . ?
C1_4 C2_4 C3_4 C4_4 1(3) . . . . ?
C6 C2_4 C3_4 C4_4 173(3) . . . . ?
C2_4 C3_4 C4_4 C4A_4 -2(5) . . . . ?
C3_4 C4_4 C4A_4 C5_4 -177(4) . . . . ?
C3_4 C4_4 C4A_4 C8A_4 2(7) . . . . ?
C8A_4 C4A_4 C5_4 C6_4 -1(7) . . . . ?
C4_4 C4A_4 C5_4 C6_4 178(4) . . . . ?
C4A_4 C5_4 C6_4 C7_4 9(7) . . . . ?
C5_4 C6_4 C7_4 C8_4 -17(7) . . . . ?
C6_4 C7_4 C8_4 C8A_4 15(7) . . . . ?
C5_4 C4A_4 C8A_4 C8_4 0(7) . . . . ?
C4_4 C4A_4 C8A_4 C8_4 -178(5) . . . . ?
C5_4 C4A_4 C8A_4 C1_4 178(4) . . . . ?
C4_4 C4A_4 C8A_4 C1_4 -1(7) . . . . ?
C7_4 C8_4 C8A_4 C4A_4 -8(7) . . . . ?
C7_4 C8_4 C8A_4 C1_4 175(4) . . . . ?
C2_4 C1_4 C8A_4 C4A_4 0(5) . . . . ?
C2_4 C1_4 C8A_4 C8_4 178(3) . . . . ?

_shelx_res_file                  
;
TITL P21c_a           P 21         R = 0.08 New:P212121
    Werz_dk320HT_1.res
    created by SHELXL-2019/3 at 18:33:39 on 21-Oct-2024
CELL  0.71073   7.6835  15.4008  37.9834   90.000   90.000   90.000
ZERR        8   0.0046   0.0083   0.0217    0.000    0.000    0.000
LATT -1
SYMM 1/2-X, -Y, 1/2+Z
SYMM -X, 1/2+Y, 1/2-Z
SYMM 1/2+X, 1/2-Y, -Z
SFAC  C  H  O  S
UNIT 240 208 8 8
OMIT 2 10 15
OMIT 0 12 16
OMIT 2 0 2
OMIT 2 0 4
OMIT 4 0 22
OMIT -2 10 15
RIGU 0.001 0.001 C1_2 C2_2 C3_2 C4_2 C4A_2 C5_2 C6_2 C7_2 C8_2 C8A_2 =
   C1_4 C2_4 C3_4 C4_4 C4A_4 C5_4 C6_4 C7_4 C8_4 C8A_4
RIGU 0.001 0.001 C1_1 C2_1 C3_1 C4_1 C4A_1 C5_1 C6_1 C7_1 C8_1 C8A_1 =
   C1_3 C2_3 C3_3 C4_3 C4A_3 C5_3 C6_3 C7_3 C8_3 C8A_3
SIMU 0.01 0.02 2 C1_2 C2_2 C3_2 C4_2 C4A_2 C5_2 C6_2 C7_2 C8_2 C8A_2 =
   C1_4 C2_4 C3_4 C4_4 C4A_4 C5_4 C6_4 C7_4 C8_4 C8A_4
SIMU 0.01 0.02 2 C1_1 C2_1 C3_1 C4_1 C4A_1 C5_1 C6_1 C7_1 C8_1 C8A_1 =
   C1_3 C2_3 C3_3 C4_3 C4A_3 C5_3 C6_3 C7_3 C8_3 C8A_3
REM Restraints for Fragment napht, Naphthalene, C10H8 from: CCDC NAPHTA26.
REM Please cite https://doi.org/10.1107/S1600576718004508
REM HFIX_NAPH 43 C1 > C4 C5 > C8
SADI_NAPH 0.02 C1 C2 C2 C3 C3 C4 C4 C4A C1 C8A C4A C5 C5 C6 C6 C7 C8 C8A C7 =
   C8 C4A C8A
SADI_NAPH 0.04 C5 C7 C4A C6 C6 C8 C4 C5 C7 C8A C3 C4A C2 C4 C1 C8 C1 C3 C2 =
   C8A
SADI_NAPH 0.04 C1 C4A C4 C8A C5 C8A C4A C8
FLAT_NAPH C1 > C8A
SIMU_NAPH C1 > C8A
RIGU_NAPH C1 > C8A
SAME_NAPH C1 > C8A
SIMU 0.04 0.08 1
TEMP -173
L.S. 10
FMAP 2
PLAN 20
LIST 4
ACTA
CONF
BOND $H
MORE -1
TWIN
WGHT    0.059700    8.501700
BASF   0.42452
FVAR       0.07637   0.90900
S1    4    0.794568    0.515829    0.709814    11.00000    0.02322    0.02857 =
         0.01566   -0.00295    0.00282    0.00387
S2    4    0.190500    0.478403    0.289249    11.00000    0.02292    0.02719 =
         0.01735   -0.00214    0.00261    0.00289
O1    3    0.725931    0.311058    0.612569    11.00000    0.04695    0.02821 =
         0.02748   -0.00380   -0.01031   -0.00696
O2    3    0.312139    0.677051    0.386525    11.00000    0.05998    0.03210 =
         0.02447   -0.00143   -0.00411   -0.02708
C1    1    0.578466    0.487064    0.693351    11.00000    0.01566    0.04106 =
         0.02034   -0.00356    0.00494    0.00011
AFIX  13
H1    2    0.473638    0.503306    0.707496    11.00000   -1.20000
AFIX   0
C2    1    0.589632    0.515678    0.654709    11.00000    0.01833    0.03292 =
         0.02076   -0.00206    0.00103    0.00300
AFIX  23
H2A   2    0.647603    0.572313    0.650900    11.00000   -1.20000
H2B   2    0.478921    0.511395    0.641489    11.00000   -1.20000
AFIX   0
C3    1    0.711732    0.434926    0.651089    11.00000    0.02023    0.02747 =
         0.01786   -0.00015   -0.00097   -0.00464
C4    1    0.887432    0.459733    0.669750    11.00000    0.01661    0.02250 =
         0.01527   -0.00245    0.00047   -0.00051
C5    1    0.597676    0.393574    0.680321    11.00000    0.01705    0.03453 =
         0.02900   -0.00062    0.00297   -0.00581
AFIX  23
H5A   2    0.488395    0.366774    0.671801    11.00000   -1.20000
H5B   2    0.661278    0.354612    0.696576    11.00000   -1.20000
AFIX   0
C6    1    0.713272    0.390231    0.615152    11.00000    0.01584    0.02221 =
         0.01938   -0.00272   -0.00007   -0.00527
C7    1    0.999043    0.385456    0.684276    11.00000    0.01587    0.02068 =
         0.01496    0.00003    0.00291   -0.00261
C8    1    0.980360    0.298496    0.674711    11.00000    0.02789    0.02065 =
         0.02437   -0.00271   -0.00488   -0.00341
AFIX  43
H8    2    0.892669    0.282125    0.658376    11.00000   -1.20000
AFIX   0
C9    1    1.091194    0.234722    0.689200    11.00000    0.03341    0.01521 =
         0.03013   -0.00157   -0.00450   -0.00206
AFIX  43
H9    2    1.079171    0.175932    0.682030    11.00000   -1.20000
AFIX   0
C10   1    1.217162    0.256598    0.713708    11.00000    0.02137    0.02444 =
         0.01182    0.00315    0.00260    0.00038
C11   1    1.234587    0.343171    0.723461    11.00000    0.01845    0.02427 =
         0.01929   -0.00203    0.00246    0.00103
AFIX  43
H11   2    1.319363    0.359229    0.740464    11.00000   -1.20000
AFIX   0
C12   1    1.128990    0.406244    0.708527    11.00000    0.01783    0.02048 =
         0.02039   -0.00090    0.00094   -0.00049
AFIX  43
H12   2    1.145580    0.465258    0.714987    11.00000   -1.20000
AFIX   0
C13   1    1.333115    0.188546    0.729941    11.00000    0.03432    0.02558 =
         0.02650    0.00478   -0.00053   -0.00122
AFIX 137
H13A  2    1.452992    0.210167    0.730829    11.00000   -1.50000
H13B  2    1.328864    0.135551    0.715685    11.00000   -1.50000
H13C  2    1.292871    0.175677    0.753861    11.00000   -1.50000
AFIX   0
C14   1    0.998561    0.519203    0.646931    11.00000    0.01614    0.01640 =
         0.01727    0.00011   -0.00240    0.00118
C15   1    0.990217    0.609977    0.648415    11.00000    0.01800    0.02324 =
         0.02393    0.00010   -0.00179    0.00257
AFIX  43
H15   2    0.917147    0.637063    0.665340    11.00000   -1.20000
AFIX   0
C16   1    1.087791    0.661306    0.625365    11.00000    0.01939    0.02463 =
         0.03027    0.00381   -0.00087    0.00336
AFIX  43
H16   2    1.080814    0.722754    0.627039    11.00000   -1.20000
AFIX   0
C17   1    1.193986    0.624325    0.600243    11.00000    0.01744    0.02771 =
         0.02994    0.01321    0.00272    0.00240
C18   1    1.200067    0.532414    0.598112    11.00000    0.01709    0.03521 =
         0.02317    0.00197    0.00656    0.00677
AFIX  43
H18   2    1.271287    0.505399    0.580849    11.00000   -1.20000
AFIX   0
C19   1    1.103212    0.481737    0.620947    11.00000    0.01928    0.02127 =
         0.02187    0.00012    0.00015    0.00014
AFIX  43
H19   2    1.107946    0.420300    0.618922    11.00000   -1.20000
AFIX   0
C20   1    1.303707    0.679313    0.576487    11.00000    0.03975    0.03954 =
         0.05794    0.02400    0.02101    0.01035
AFIX 137
H20A  2    1.292678    0.658494    0.552209    11.00000   -1.50000
H20B  2    1.425690    0.675649    0.583876    11.00000   -1.50000
H20C  2    1.264563    0.739785    0.577830    11.00000   -1.50000
AFIX   0
C21   1    0.407346    0.503722    0.305183    11.00000    0.01821    0.03531 =
         0.02854    0.00117    0.00309    0.00308
AFIX  13
H21   2    0.510574    0.486356    0.290778    11.00000   -1.20000
AFIX   0
C22   1    0.395501    0.473754    0.344011    11.00000    0.01764    0.03623 =
         0.02529   -0.00022    0.00257    0.00757
AFIX  23
H22A  2    0.506873    0.475743    0.357093    11.00000   -1.20000
H22B  2    0.333811    0.418020    0.347609    11.00000   -1.20000
AFIX   0
C23   1    0.277138    0.557840    0.348256    11.00000    0.01653    0.02404 =
         0.01709    0.00126    0.00320   -0.00165
C24   1    0.099454    0.534755    0.329163    11.00000    0.01680    0.01874 =
         0.01927   -0.00521    0.00207    0.00207
C25   1    0.393955    0.598402    0.318962    11.00000    0.01933    0.03807 =
         0.02039   -0.00019    0.00111   -0.00539
AFIX  23
H25A  2    0.332596    0.638875    0.302963    11.00000   -1.20000
H25B  2    0.505028    0.623198    0.327530    11.00000   -1.20000
AFIX   0
C26   1    0.271293    0.601700    0.383805    11.00000    0.01991    0.02724 =
         0.02231    0.00208   -0.00394   -0.00375
C27   1   -0.014029    0.476517    0.352003    11.00000    0.01875    0.02409 =
         0.01646   -0.00030   -0.00100   -0.00370
C28   1   -0.005117    0.386961    0.351909    11.00000    0.02587    0.02147 =
         0.01948   -0.00035   -0.00132    0.00016
AFIX  43
H28   2    0.067482    0.358324    0.335324    11.00000   -1.20000
AFIX   0
C29   1   -0.101711    0.337993    0.375942    11.00000    0.02999    0.02104 =
         0.02920    0.00529   -0.00381   -0.00305
AFIX  43
H29   2   -0.092436    0.276497    0.375380    11.00000   -1.20000
AFIX   0
C30   1   -0.210816    0.376258    0.400619    11.00000    0.02058    0.03842 =
         0.02890    0.01104   -0.00126   -0.00400
C31   1   -0.222714    0.466430    0.400143    11.00000    0.02111    0.03464 =
         0.02011    0.00602    0.00414   -0.00039
AFIX  43
H31   2   -0.295904    0.494867    0.416678    11.00000   -1.20000
AFIX   0
C32   1   -0.128836    0.516085    0.375749    11.00000    0.02314    0.02267 =
         0.01999   -0.00104    0.00198   -0.00116
AFIX  43
H32   2   -0.143217    0.577341    0.375307    11.00000   -1.20000
AFIX   0
C33   1   -0.312701    0.323179    0.426282    11.00000    0.03195    0.05694 =
         0.05842    0.03696    0.01317    0.00197
AFIX 137
H33A  2   -0.375745    0.361784    0.442346    11.00000   -1.50000
H33B  2   -0.233237    0.286259    0.439817    11.00000   -1.50000
H33C  2   -0.395968    0.286672    0.413521    11.00000   -1.50000
AFIX   0
C34   1   -0.004256    0.612530    0.315704    11.00000    0.01930    0.01898 =
         0.01629    0.00349    0.00406   -0.00121
C35   1   -0.135954    0.594745    0.290908    11.00000    0.02053    0.02087 =
         0.01954   -0.00232    0.00341   -0.00300
AFIX  43
H35   2   -0.154095    0.536631    0.283367    11.00000   -1.20000
AFIX   0
C36   1   -0.239357    0.660219    0.277326    11.00000    0.01727    0.02536 =
         0.01848    0.00267    0.00196   -0.00415
AFIX  43
H36   2   -0.325952    0.646321    0.260387    11.00000   -1.20000
AFIX   0
C37   1   -0.218798    0.746560    0.288072    11.00000    0.02688    0.01836 =
         0.02646    0.00118    0.00879    0.00047
C38   1   -0.090630    0.763442    0.312495    11.00000    0.03128    0.02011 =
         0.02871   -0.00037   -0.00169   -0.00243
AFIX  43
H38   2   -0.074840    0.821355    0.320492    11.00000   -1.20000
AFIX   0
C39   1    0.017026    0.698069    0.325903    11.00000    0.03179    0.02253 =
         0.02090   -0.00020   -0.00388   -0.00286
AFIX  43
H39   2    0.105978    0.712642    0.342239    11.00000   -1.20000
AFIX   0
C40   1   -0.331071    0.816327    0.272248    11.00000    0.04001    0.02518 =
         0.02898    0.00480   -0.00082    0.01220
AFIX 137
H40A  2   -0.292036    0.873245    0.280659    11.00000   -1.50000
H40B  2   -0.452425    0.807044    0.279240    11.00000   -1.50000
H40C  2   -0.321943    0.814175    0.246528    11.00000   -1.50000
AFIX   0
RESI NAPH 1
PART 1  21
C1    1    0.229353    0.466467    0.421705    21.00000    0.01788    0.02740 =
         0.01314   -0.00341   -0.00441   -0.00041
AFIX  43
H1    2    0.283764    0.431571    0.404263    21.00000   -1.20000
AFIX   0
C2    1    0.209039    0.554474    0.415930    21.00000    0.01717    0.02832 =
         0.01515   -0.00219   -0.00529   -0.00396
C3    1    0.126889    0.606747    0.442377    21.00000    0.02268    0.02400 =
         0.02013   -0.00188   -0.00302   -0.00078
AFIX  43
H3    2    0.113344    0.667350    0.438603    21.00000   -1.20000
AFIX   0
C4    1    0.068090    0.570568    0.472824    21.00000    0.02309    0.02584 =
         0.02102   -0.00179   -0.00113    0.00420
AFIX  43
H4    2    0.012150    0.605988    0.489889    21.00000   -1.20000
AFIX   0
C4A   1    0.089500    0.480428    0.479341    21.00000    0.01657    0.02601 =
         0.01779   -0.00182   -0.00140    0.00361
C5    1    0.033043    0.440789    0.510995    21.00000    0.02380    0.03247 =
         0.01926   -0.00057    0.00253    0.00493
AFIX  43
H5    2   -0.019554    0.475425    0.528746    21.00000   -1.20000
AFIX   0
C6    1    0.052880    0.353450    0.516483    21.00000    0.02909    0.03161 =
         0.02423    0.00189   -0.00020    0.00013
AFIX  43
H6    2    0.010837    0.327882    0.537595    21.00000   -1.20000
AFIX   0
C7    1    0.135291    0.301388    0.490979    21.00000    0.02892    0.02364 =
         0.02404    0.00123   -0.00508   -0.00112
AFIX  43
H7    2    0.152309    0.241209    0.495259    21.00000   -1.20000
AFIX   0
C8    1    0.191693    0.337949    0.459583    21.00000    0.02784    0.02155 =
         0.01909   -0.00435   -0.00337    0.00095
AFIX  43
H8    2    0.245157    0.302478    0.442212    21.00000   -1.20000
AFIX   0
C8A   1    0.169887    0.427553    0.453391    21.00000    0.01473    0.02430 =
         0.01582   -0.00229   -0.00392    0.00087
PART 0
RESI 0
RESI NAPH 2
PART 1  21
C1    1    0.721556    0.525941    0.577279    21.00000    0.01756    0.02065 =
         0.01740   -0.00585   -0.00160   -0.00064
AFIX  43
H1    2    0.785465    0.555562    0.595004    21.00000   -1.20000
AFIX   0
C2    1    0.670810    0.440559    0.582747    21.00000    0.01600    0.02009 =
         0.01803   -0.00681   -0.00263   -0.00075
C3    1    0.574787    0.397297    0.556089    21.00000    0.01793    0.02026 =
         0.02251   -0.00848   -0.00536    0.00099
AFIX  43
H3    2    0.542111    0.338381    0.559438    21.00000   -1.20000
AFIX   0
C4    1    0.527930    0.439168    0.525380    21.00000    0.02055    0.02535 =
         0.02049   -0.00793   -0.00421    0.00237
AFIX  43
H4    2    0.460086    0.409740    0.508209    21.00000   -1.20000
AFIX   0
C4A   1    0.580712    0.525443    0.519529    21.00000    0.01381    0.02452 =
         0.02094   -0.00590   -0.00241    0.00468
C5    1    0.537790    0.570816    0.488079    21.00000    0.02318    0.03088 =
         0.01923   -0.00465   -0.00308    0.00460
AFIX  43
H5    2    0.472196    0.542111    0.470358    21.00000   -1.20000
AFIX   0
C6    1    0.588580    0.654272    0.482851    21.00000    0.02289    0.03090 =
         0.02345    0.00046   -0.00120    0.00828
AFIX  43
H6    2    0.555456    0.683677    0.461911    21.00000   -1.20000
AFIX   0
C7    1    0.690805    0.697863    0.508459    21.00000    0.02299    0.02743 =
         0.02528   -0.00165    0.00226    0.00248
AFIX  43
H7    2    0.728524    0.755767    0.504443    21.00000   -1.20000
AFIX   0
C8    1    0.735098    0.655663    0.539220    21.00000    0.02040    0.02263 =
         0.02218   -0.00447    0.00138    0.00044
AFIX  43
H8    2    0.803882    0.684772    0.556327    21.00000   -1.20000
AFIX   0
C8A   1    0.679193    0.569420    0.545593    21.00000    0.01373    0.02230 =
         0.01904   -0.00429   -0.00053    0.00292
PART 0
RESI 0
RESI NAPH 3
PART 2  -21
C1    1    0.276148    0.472547    0.421988   -21.00000    0.01682    0.02370 =
         0.01298    0.00029   -0.00397   -0.00088
AFIX  43
H1    2    0.213280    0.443963    0.403836   -21.00000   -1.20000
AFIX   0
C2    1    0.326467    0.559158    0.417544   -21.00000    0.01844    0.02357 =
         0.01111   -0.00069   -0.00056   -0.00073
C3    1    0.418576    0.601906    0.444382   -21.00000    0.01683    0.02033 =
         0.00844    0.00201    0.00127   -0.00167
AFIX  43
H3    2    0.453598    0.660615    0.441430   -21.00000   -1.20000
AFIX   0
C4    1    0.458540    0.557345    0.475581   -21.00000    0.01921    0.02058 =
         0.00952    0.00267    0.00037   -0.00204
AFIX  43
H4    2    0.519794    0.586415    0.493832   -21.00000   -1.20000
AFIX   0
C4A   1    0.409004    0.470214    0.480143   -21.00000    0.01393    0.02028 =
         0.01071    0.00303   -0.00118   -0.00112
C5    1    0.455959    0.426442    0.511424   -21.00000    0.01520    0.02182 =
         0.01159    0.00434   -0.00055   -0.00017
AFIX  43
H5    2    0.525423    0.454217    0.528781   -21.00000   -1.20000
AFIX   0
C6    1    0.397399    0.340823    0.516232   -21.00000    0.01327    0.02146 =
         0.00970    0.00394   -0.00028    0.00067
AFIX  43
H6    2    0.418139    0.311980    0.537939   -21.00000   -1.20000
AFIX   0
C7    1    0.308282    0.297681    0.489068   -21.00000    0.01981    0.02399 =
         0.01403    0.00147   -0.00380    0.00001
AFIX  43
H7    2    0.274463    0.238836    0.492147   -21.00000   -1.20000
AFIX   0
C8    1    0.268769    0.340324    0.457551   -21.00000    0.02091    0.02302 =
         0.01402    0.00061   -0.00590   -0.00186
AFIX  43
H8    2    0.209112    0.310482    0.439288   -21.00000   -1.20000
AFIX   0
C8A   1    0.317659    0.427356    0.453044   -21.00000    0.01783    0.02303 =
         0.01374    0.00063   -0.00372   -0.00077
PART 0
RESI 0
RESI NAPH 4
PART 2  -21
C1    1    0.781425    0.531764    0.578509   -21.00000    0.01611    0.02266 =
         0.01880    0.00045    0.00034    0.00082
AFIX  43
H1    2    0.735705    0.567580    0.596651   -21.00000   -1.20000
AFIX   0
C2    1    0.794012    0.441619    0.583224   -21.00000    0.01796    0.02292 =
         0.01786    0.00115   -0.00063    0.00082
C3    1    0.859814    0.387879    0.556645   -21.00000    0.01943    0.02161 =
         0.01702    0.00321   -0.00059    0.00302
AFIX  43
H3    2    0.865033    0.326821    0.560043   -21.00000   -1.20000
AFIX   0
C4    1    0.917932    0.424590    0.525012   -21.00000    0.01932    0.02238 =
         0.01965    0.00606    0.00242    0.00901
AFIX  43
H4    2    0.966022    0.388575    0.507189   -21.00000   -1.20000
AFIX   0
C4A   1    0.905104    0.515026    0.519599   -21.00000    0.01699    0.02220 =
         0.01953    0.00522    0.00253    0.00815
C5    1    0.954511    0.553412    0.487510   -21.00000    0.02031    0.02325 =
         0.02153    0.00721    0.00562    0.01178
AFIX  43
H5    2    1.001894    0.518763    0.469171   -21.00000   -1.20000
AFIX   0
C6    1    0.933440    0.643134    0.482732   -21.00000    0.02045    0.02289 =
         0.02056    0.00644    0.00299    0.01082
AFIX  43
H6    2    0.950325    0.667556    0.460020   -21.00000   -1.20000
AFIX   0
C7    1    0.887793    0.697459    0.510969   -21.00000    0.02299    0.02389 =
         0.02367    0.00348    0.00553    0.00612
AFIX  43
H7    2    0.902874    0.758574    0.509480   -21.00000   -1.20000
AFIX   0
C8    1    0.818979    0.658722    0.541576   -21.00000    0.02192    0.02275 =
         0.02199    0.00159    0.00438    0.00445
AFIX  43
H8    2    0.760764    0.693007    0.558712   -21.00000   -1.20000
AFIX   0
C8A   1    0.837664    0.568419    0.546432   -21.00000    0.01671    0.02284 =
         0.02089    0.00206    0.00278    0.00425
PART 0
RESI 0
HKLF 4


REM  P21c_a           P 21         R = 0.08 New:P212121
REM wR2 = 0.1791, GooF = S = 1.057, Restrained GooF = 1.013 for all data
REM R1 = 0.0700 for 9713 Fo > 4sig(Fo) and 0.0891 for all 12109 data
REM 763 parameters refined using 2618 restraints

END

WGHT      0.0597      8.4977

REM Highest difference peak  0.955,  deepest hole -0.455,  1-sigma level  0.078
Q1    1   0.6985  0.4803  0.7113  11.00000  0.05    0.95
Q2    1   0.3045  0.5205  0.2893  11.00000  0.05    0.84
Q3    1   0.8381  0.4976  0.7371  11.00000  0.05    0.48
Q4    1   0.5014  0.5159  0.3557  11.00000  0.05    0.44
Q5    1   0.2029  0.5143  0.2658  11.00000  0.05    0.40
Q6    1   0.9201  0.4857  0.6522  11.00000  0.05    0.39
Q7    1   0.1642  0.5031  0.2633  11.00000  0.05    0.38
Q8    1   0.4952  0.7409  0.3263  11.00000  0.05    0.36
Q9    1   0.6027  0.5417  0.3766  11.00000  0.05    0.33
Q10   1   0.4907  0.4833  0.6476  11.00000  0.05    0.32
Q11   1   0.4061  0.4589  0.6251  11.00000  0.05    0.31
Q12   1   0.8119  0.3114  0.5485  11.00000  0.05    0.30
Q13   1   1.0047  0.5003  0.6280  11.00000  0.05    0.30
Q14   1   0.7850  0.5187  0.5059  11.00000  0.05    0.30
Q15   1   0.7781  0.6507  0.6073  11.00000  0.05    0.29
Q16   1   1.4158  0.6205  0.6223  11.00000  0.05    0.29
Q17   1   0.7908  0.3631  0.6011  11.00000  0.05    0.29
Q18   1   0.5889  0.3756  0.3753  11.00000  0.05    0.29
Q19   1   1.2785  0.2223  0.7186  11.00000  0.05    0.29
Q20   1   0.5597  0.4797  0.5237  11.00000  0.05    0.29
;
_shelx_res_checksum              98820
